# Supplementary material for: PIM protein kinases regulate the level of the long noncoding RNA H19 to control stem cell gene transcription and modulate tumor growth
Source: Mol Oncol. 2020 Apr 1;14(5):974–90. doi: 10.1002/1878-0261.12662 (PMC7191193; doi:10.1002/1878-0261.12662)
Supplement: Supplementary file 10 — Table S1. Microarray expression analysis of six T‐ALL cell lines. [file MOL2-14-974-s010.xlsx]

## Sheet: T-ALL Microarray Singh et al.
Table S1: Microarray expression analysis of six T-ALL cell lines: Microarray expression analysis was performed on the RNA isolated from six T-ALL cell lines- PIM-i sensitive (HSB-2, DU.528, and KOPT-K1) and PIM-i insensitive cell lines (SUP-T1, CUTLL1, HPB-ALL).
Transcript Cluster ID	PIMi-Sensitive Bi-weight Avg Signal (log2)	PIMi-Insensitive Bi-weight Avg Signal (log2)	Fold Change (linear) (PIMi-Sensitive vs. PIMi-Insensitive)	ANOVA p-value (PIMi-Sensitive vs. PIMi-Insensitive)	FDR p-value (PIMi-Sensitive vs. PIMi-Insensitive)	Gene Symbol	Description
TC04001381.hg.1	8.79	2.1	103.2	0.004435	0.036585		AK026379,uc003hsl.1
TC04002627.hg.1	8.81	2.16	100.7	0.004195	0.035678		accn=NULL class=lncRNA name= ref=UCSCGeneNoncode transcriptId=uc003hsl.1 cpcScore=-0.9024690 cnci=-0.4013622
TC03003211.hg.1	9.86	3.34	91.76	0.000426	0.014977		accn=NR_033994 class=lncRNA name= ref=RefGeneNoncode transcriptId=NR_033994 cpcScore=3.1503400 cnci=-0.3031873
TC07002675.hg.1	7.69	1.76	61.1	0.004458	0.036717		accn=AJ227872 class=mRNAlike lncRNA name=NULL ref=H-invitational v7.5 transcriptId=HIT000245021 cpcScore=-0.9175250 cnci=-0.4186965
TC07000334.hg.1	7.67	1.84	56.93	0.044162	0.130637		S82076,uc003tqy.3
TC04001382.hg.1	8.48	2.7	54.88	0.004127	0.035398	GPRIN3	GPRIN family member 3; NULL
TC10000813.hg.1	8.94	3.23	52.4	0.004032	0.035032	ACSL5	acyl-CoA synthetase long-chain family member 5; NULL
TC12002995.hg.1	7.56	2.02	46.44	0.001741	0.024143		accn=NULL class=lncRNA name= ref=EnsemblNoncode transcriptId=ENST00000500381 cpcScore=-1.0193000 cnci=-0.3388385|linc-KITLG-2 chr12:-:89404902-89413469
TC12001793.hg.1	7.6	2.06	46.37	0.00182	0.024556	LOC728084	uncharacterized LOC728084
TC11003000.hg.1	10.87	5.51	41.03	0.030939	0.105247		accn=BC010185 class=mRNAlike lncRNA name=NULL ref=H-invitational v7.5 transcriptId=HIT000087455 cpcScore=-0.8993360 cnci=-0.0953132|accn=BC106079 class=mRNAlike lncRNA name=NULL ref=H-invitational v7.5 transcriptId=HIT000338440 cpcScore=-1.0261100 cnci=-1.0000000|accn=NULL class=lincRNA name=Human lincRNA ref=Scripture Reconstruction LincRNAs By Luo transcriptId=linc_luo_1685 cpcScore=-1.2734000 …
TC0X001190.hg.1	7.48	2.29	36.45	8e-06	0.005268	POF1B	premature ovarian failure, 1B; NULL
TC11002136.hg.1	10.1	4.93	36.2	0.002496	0.028232	GAB2	GRB2-associated binding protein 2
TC12001507.hg.1	8.49	3.33	35.82	0.017074	0.074621	BIN2	bridging integrator 2
TC05000368.hg.1	7.67	2.51	35.79	0.027194	0.097595	IQGAP2	IQ motif containing GTPase activating protein 2; NULL
TC06002714.hg.1	9.2	4.11	34.18	0.001891	0.025036		accn=AF043342 class=mRNAlike lncRNA name=NULL ref=H-invitational v7.5 transcriptId=HIT000063739_04 cpcScore=3.5417600 cnci=-0.1099850|accn=AF098751 class=mRNAlike lncRNA name=NULL ref=H-invitational v7.5 transcriptId=HIT000068557_04 cpcScore=2.7942700 cnci=-0.1104595
TC16000154.hg.1	7.43	2.35	33.95	0.007712	0.048348	ATF7IP2; LOC100287628	activating transcription factor 7 interacting protein 2; uncharacterized LOC100287628; NULL
TC11002092.hg.1	9.19	4.12	33.48	0.003826	0.034113	ARRB1	arrestin, beta 1
TC04002964.hg.1	7.51	2.54	31.45	1e-06	0.00301	ZNF718	zinc finger protein 718; NULL
TC08000119.hg.1	7.79	2.84	30.89	0.030373	0.104134	TUSC3	tumor suppressor candidate 3; NULL
TC22001235.hg.1	10.11	5.22	29.71	0.000995	0.019741		linc-SLC7A4-4 chr22:-:21570319-21571057
TC11001273.hg.1	10.4	5.59	28.09	0.023393	0.089474	H19	H19, imprinted maternally expressed transcript (non-protein coding); NULL
TC14001441.hg.1	7.58	2.79	27.63	0.044692	0.131667	TC2N	tandem C2 domains, nuclear
TC01001793.hg.1	7.29	2.51	27.38	0.03137	0.10612	KCTD3	potassium channel tetramerisation domain containing 3; NULL
TC07001297.hg.1	8.81	4.04	27.35	0.000135	0.010902	TRGV8	T cell receptor gamma variable 8; NULL
TC07002265.hg.1	7.92	3.21	26.15	0.008225	0.049912		accn=NULL class=lncRNA name= ref=EnsemblNoncode transcriptId=ENST00000515771 cpcScore=0.0505312 cnci=-0.2863870
TC12001796.hg.1	8.83	4.3	23.11	0.001896	0.025074	DUSP6	dual specificity phosphatase 6
TC07001299.hg.1	9.44	4.94	22.59	0.037017	0.117355	TRGV4	T cell receptor gamma variable 4; NULL
TC04000003.hg.1	6.51	2.03	22.25	6.92e-07	0.00301		ncrna:miRNA chromosome:GRCh37:4:130242:130349:1 gene:ENSG00000211553 gene_biotype:miRNA transcript_biotype:miRNA
TC01006291.hg.1	6.59	2.17	21.41	0.004739	0.03769	CFH	complement factor H; NULL
TC18000113.hg.1	6.58	2.19	21.02	0.015859	0.071602	PSMA8	proteasome (prosome, macropain) subunit, alpha type, 8
TC11000142.hg.1	6.73	2.37	20.66	0.02651	0.096119	ZNF215	zinc finger protein 215
TC07001004.hg.1	7.95	3.59	20.61	0.006213	0.042958	GIMAP4	GTPase, IMAP family member 4; NULL
TC11002600.hg.1	6.74	2.39	20.37	0.026285	0.095644		linc-ANO5-1 chr11:+:22004518-22141438
TC06000301.hg.1	9.31	4.96	20.36	0.001942	0.0254		uc021yth.1
TC19001969.hg.1	6.54	2.22	20.03	8e-06	0.005268		linc-OR2Z1-1 chr19:+:8784388-8790416
TC07000715.hg.1	8.06	3.77	19.6	0.000704	0.017559	MDFIC	MyoD family inhibitor domain containing; NULL
TC03002006.hg.1	6.82	2.53	19.57	0.000202	0.011704	TNFSF10	tumor necrosis factor (ligand) superfamily, member 10; NULL
TC11000412.hg.1	7.97	3.72	19.1	0.000483	0.015543	PTPRJ; LOC100287223	protein tyrosine phosphatase, receptor type, J; uncharacterized LOC100287223
TC12000886.hg.1	7.77	3.52	19.03	0.033978	0.111382	OAS2	2'-5'-oligoadenylate synthetase 2, 69/71kDa
TC01001090.hg.1	6.95	2.71	18.81	0.007677	0.04826	TXNIP; LOC101060503	thioredoxin interacting protein; thioredoxin-interacting protein-like; NULL
TC06000621.hg.1	7.35	3.16	18.28	0.016233	0.072514	RUNX2	runt-related transcription factor 2; NULL
TC06002713.hg.1	7.6	3.42	18.16	2e-06	0.004087		accn=DQ123826 class=mRNAlike lncRNA name=NULL ref=H-invitational v7.5 transcriptId=HIT000341910_03 cpcScore=0.8537640 cnci=-0.0375636
TC02002478.hg.1	10.03	5.88	17.83	0.039784	0.122764	DPP4	dipeptidyl-peptidase 4; NULL
TC6_apd_hap1000036.hg.1	8.4	4.25	17.71	0.005698	0.041317	TNF	tumor necrosis factor; NULL
TC04002963.hg.1	6.76	2.62	17.62	2.6e-05	0.006968	ZNF595	zinc finger protein 595; NULL
TC07003209.hg.1	6.77	2.67	17.15	0.006445	0.043733		accn=M62377 class=mRNAlike lncRNA name=NULL ref=H-invitational v7.5 transcriptId=HIT000196010 cpcScore=1.3321900 cnci=-0.2410568
TC07000246.hg.1	7.72	3.67	16.55	0.003709	0.033579	LOC100506776	uncharacterized LOC100506776
TC06000371.hg.1	8.65	4.63	16.32	0.00463	0.037336	TNF	tumor necrosis factor; NULL
TC6_cox_hap2000067.hg.1	8.65	4.63	16.32	0.00463	0.037336	TNF	tumor necrosis factor; NULL
TC6_dbb_hap3000058.hg.1	8.65	4.63	16.32	0.00463	0.037336	TNF	tumor necrosis factor; NULL
TC6_mann_hap4000059.hg.1	8.65	4.63	16.32	0.00463	0.037336	TNF	tumor necrosis factor; NULL
TC6_mcf_hap5000053.hg.1	8.65	4.63	16.32	0.00463	0.037336	TNF	tumor necrosis factor; NULL
TC6_qbl_hap6000058.hg.1	8.65	4.63	16.32	0.00463	0.037336	TNF	tumor necrosis factor; NULL
TC6_ssto_hap7000054.hg.1	8.65	4.63	16.32	0.00463	0.037336	TNF	tumor necrosis factor; NULL
TC02003877.hg.1	6.6	2.58	16.25	0.039959	0.12308		accn=BC054890 class=mRNAlike lncRNA name=NULL ref=H-invitational v7.5 transcriptId=HIT000259480 cpcScore=3.2867000 cnci=-0.2479524
TC02004018.hg.1	6.59	2.62	15.71	0.005733	0.041438		accn=AK090737 class=mRNAlike lncRNA name=Human lncRNA ref=JounralRNA transcriptId=1057 cpcScore=-1.0877700 cnci=-0.2511344|accn=NULL class=lncRNA name= ref=EnsemblNoncode transcriptId=ENST00000418970 cpcScore=-1.0868400 cnci=-0.2389683|accn=NULL class=lncRNA name= ref=EnsemblNoncode transcriptId=ENST00000426122 cpcScore=-1.0807300 cnci=-0.1863382|accn=NULL class=lncRNA name= ref=EnsemblNoncode tr…
TC04002850.hg.1	7.24	3.28	15.55	8.45e-08	0.002412		linc-VEGFC-2 chr4:-:178134765-178148161|linc-VEGFC-2 chr4:-:178141536-178148458|linc-VEGFC-2 chr4:-:178141644-178222346|linc-VEGFC-2 chr4:-:178141531-178147230
TC20000942.hg.1	7.88	3.93	15.42	0.006208	0.04295	NFATC2	nuclear factor of activated T-cells, cytoplasmic, calcineurin-dependent 2; NULL
TC01003403.hg.1	8.29	4.38	15.1	0.039664	0.12256	SLAMF6	SLAM family member 6; NULL
TC01001930.hg.1	7.56	3.65	15.02	0.001722	0.024043	SLC35F3	solute carrier family 35, member F3; NULL
TC17001371.hg.1	6.83	2.93	14.9	4e-06	0.004647	SLFN13	schlafen family member 13
TC13000612.hg.1	7.66	3.77	14.82	0.04404	0.130424	EPSTI1	epithelial stromal interaction 1 (breast); NULL
TC02002906.hg.1	7.01	3.12	14.77	0.008307	0.050144	OTTHUMG00000152981; AC112721.1	NULL
TC12000726.hg.1	7.57	3.74	14.17	3.4e-05	0.007538	SOCS2	suppressor of cytokine signaling 2
TC02000331.hg.1	6.63	2.82	14.08	0.001823	0.024579	VRK2	vaccinia related kinase 2; NULL
TC21000345.hg.1	7.28	3.47	14.05	0.030673	0.104731	ADAMTS1	ADAM metallopeptidase with thrombospondin type 1 motif, 1; NULL
TC14000988.hg.1	6.23	2.46	13.63	0.028829	0.10099	NOVA1	neuro-oncological ventral antigen 1; NULL
TC17001372.hg.1	7.49	3.78	13.08	2.2e-05	0.006788	SLFN12L	schlafen family member 12-like
TC08002095.hg.1	6.5	2.79	13.04	0.03112	0.105587		accn=AF086468 class=mRNAlike lncRNA name=Human lncRNA ref=JounralRNA transcriptId=4075 cpcScore=-1.2946300 cnci=-0.3969669
TC08001875.hg.1	8.05	4.35	13.01	0.023104	0.088857		accn=NULL class=lincRNA name=Human lincRNA ref=Scripture Reconstruction LincRNAs By Luo transcriptId=linc_luo_367 cpcScore=-1.3181200 cnci=-0.4043192|accn=NULL class=lncRNA name= ref=EnsemblNoncode transcriptId=ENST00000500843 cpcScore=-1.0798000 cnci=-0.3711410|accn=NULL class=lncRNA name= ref=EnsemblNoncode transcriptId=ENST00000520819 cpcScore=-1.0761400 cnci=-0.3254503|linc-MAK16 chr8:+:32785…
TC19001275.hg.1	7.75	4.07	12.78	0.042033	0.126709	BST2	bone marrow stromal cell antigen 2
TC12002493.hg.1	8.44	4.77	12.67	0.001331	0.02177		accn=AB189400 class=mRNAlike lncRNA name=NULL ref=H-invitational v7.5 transcriptId=HIT000242541 cpcScore=3.3900300 cnci=-0.1749933
TC01000220.hg.1	6.43	2.8	12.43	0.005224	0.039527		uc021ohd.1
TC01002270.hg.1	6.43	2.8	12.43	0.005224	0.039527		uc021ogt.1
TC11002664.hg.1	5.86	2.27	12.09	0.000375	0.014379		accn=BC068077 class=mRNAlike lncRNA name=Human lncRNA ref=JounralRNA transcriptId=3497 cpcScore=-0.7269970 cnci=-0.2779239
TC11003505.hg.1	5.92	2.34	11.97	0.00637	0.0435	CASP1	caspase 1, apoptosis-related cysteine peptidase; NULL
TC08000646.hg.1	6.34	2.78	11.78	0.003685	0.033472	CTHRC1	collagen triple helix repeat containing 1; NULL
TC03001570.hg.1	6.56	3.02	11.61	0.016718	0.073683	ROBO1	roundabout, axon guidance receptor, homolog 1 (Drosophila); NULL
TC05000231.hg.1	6.23	2.7	11.58	0.002283	0.027234	GZMA	granzyme A (granzyme 1, cytotoxic T-lymphocyte-associated serine esterase 3); NULL
TC04002756.hg.1	6.14	2.66	11.15	0.035388	0.114115		accn=AK001013 class=mRNAlike lncRNA name=Human lncRNA ref=JounralRNA transcriptId=2701 cpcScore=-1.1462500 cnci=-0.2925176
TC12002617.hg.1	6.34	2.88	10.97	0.03673	0.116864		accn=NR_033948 class=lncRNA name= ref=RefGeneNoncode transcriptId=NR_033948 cpcScore=5.7493000 cnci=-0.1809634
TC15002743.hg.1	8.93	5.49	10.89	0.019388	0.080213		accn=Y10483 class=mRNAlike lncRNA name=Human lncRNA ref=JounralRNA transcriptId=4784 cpcScore=1.3317300 cnci=-0.0574500|linc-LASS3 chr15:-:101087836-101099853|linc-LASS3 chr15:-:101087969-101098955|linc-LASS3 chr15:-:101088983-101092839|linc-LASS3 chr15:-:101096794-101098809|linc-LASS3 chr15:-:101096804-101099023
TC01002850.hg.1	6.06	2.69	10.29	0.000845	0.018624	GBP5	guanylate binding protein 5; NULL
TC08001801.hg.1	8.02	4.7	10.01	0.004227	0.035769		accn=S76617 class=mRNAlike lncRNA name=Human lncRNA ref=JounralRNA transcriptId=3890 cpcScore=8.8026900 cnci=-0.0810593
TC12000885.hg.1	7.78	4.47	9.9	0.028842	0.101026	OAS3	2'-5'-oligoadenylate synthetase 3, 100kDa
TC08000087.hg.1	7.8	4.5	9.81	0.003205	0.031362	BLK	B lymphoid tyrosine kinase; NULL
TC07001002.hg.1	6.82	3.53	9.78	0.049521	0.140685	GIMAP8	GTPase, IMAP family member 8; NULL
TC01003210.hg.1	6.34	3.06	9.73	0.00407	0.035206	CTSS	cathepsin S; NULL
TC11000117.hg.1	5.97	2.73	9.45	0.03214	0.107648	OR56B1; TRIM22	olfactory receptor, family 56, subfamily B, member 1; tripartite motif containing 22; NULL
TC0X002326.hg.1	5.58	2.34	9.44	0.048782	0.139293	FIGF	c-fos induced growth factor (vascular endothelial growth factor D); NULL
TC0X000087.hg.1	5.29	2.06	9.41	0.013173	0.064661	SCML1	sex comb on midleg-like 1 (Drosophila); NULL
TC01003624.hg.1	6.19	2.97	9.31	0.039991	0.123143	FAM129A	family with sequence similarity 129, member A; NULL
TC15000124.hg.1	6.95	3.75	9.24	0.004663	0.037439	GABRA5	gamma-aminobutyric acid (GABA) A receptor, alpha 5
TC02001544.hg.1	6.64	3.43	9.24	0.009653	0.054465	RNF144A-AS1	RNF144A antisense RNA 1; NULL
TC19000729.hg.1	8.02	4.81	9.24	0.011515	0.06003	CD37	CD37 molecule
TC20000815.hg.1	9.59	6.39	9.2	0.013	0.06415	SLA2	Src-like-adaptor 2; NULL
TC01006066.hg.1	5.94	2.77	9.01	0.047018	0.135987		accn=CR542028 class=mRNAlike lncRNA name=NULL ref=H-invitational v7.5 transcriptId=HIT000268897 cpcScore=2.5614300 cnci=-0.2414900
TC11001102.hg.1	5.74	2.6	8.8	0.048225	0.138276	ARHGEF12	Rho guanine nucleotide exchange factor (GEF) 12
TC12000955.hg.1	6.24	3.15	8.55	0.020612	0.083164	P2RX7	purinergic receptor P2X, ligand-gated ion channel, 7
TC10000177.hg.1	5.6	2.51	8.54	0.003634	0.033275	GPR158	G protein-coupled receptor 158; NULL
TC07000296.hg.1	5.68	2.6	8.47	0.00767	0.048238	OTTHUMG00000155426; AC073115.6	NULL
TC17001370.hg.1	5.31	2.24	8.36	1.9e-05	0.006601	SLFN12	schlafen family member 12; NULL
TC16001332.hg.1	6.37	3.31	8.34	6e-06	0.005268	ZCCHC14	zinc finger, CCHC domain containing 14; NULL
TC02000034.hg.1	6.38	3.32	8.34	0.021671	0.085626	RSAD2	radical S-adenosyl methionine domain containing 2; NULL
TC13000804.hg.1	5.58	2.54	8.26	0.000765	0.018034	DZIP1	DAZ interacting zinc finger protein 1; NULL
TC16001224.hg.1	5.94	2.9	8.22	9.4e-05	0.009762		ncrna:snoRNA chromosome:GRCh37:16:69742475:69742578:-1 gene:ENSG00000238683 gene_biotype:snoRNA transcript_biotype:snoRNA
TC01005585.hg.1	5.43	2.39	8.22	0.009792	0.054909		accn=BC042023 class=mRNAlike lncRNA name=Human lncRNA ref=JounralRNA transcriptId=411 cpcScore=-1.1807900 cnci=-0.4699693
TC05001986.hg.1	7.4	4.37	8.18	0.00026	0.012649	ADAM19	ADAM metallopeptidase domain 19; NULL
TC12001817.hg.1	6.23	3.22	8.08	0.000192	0.011599	SOCS2-AS1	SOCS2 antisense RNA 1
TC03001435.hg.1	7.81	4.83	7.94	0.000345	0.013878	CISH	cytokine inducible SH2-containing protein; NULL
TC22000485.hg.1	8.49	5.5	7.93	0.028843	0.101026	GGT3P	gamma-glutamyltransferase 3 pseudogene
TC01003885.hg.1	6.76	3.78	7.92	0.044118	0.130563	OTTHUMG00000037718; RP11-100E13.1	NULL
TC22000514.hg.1	8.29	5.3	7.9	0.007846	0.04877	GGTLC3	gamma-glutamyltransferase light chain 3; NULL
TC01000110.hg.1	6.4	3.42	7.9	0.008151	0.049647	CA6	carbonic anhydrase VI; NULL
TC06003591.hg.1	9.56	6.57	7.89	0.000205	0.011735		accn=U79029 class=mRNAlike lncRNA name=NULL ref=H-invitational v7.5 transcriptId=HIT000221460_04 cpcScore=2.1242400 cnci=-1.0000000
TC12000429.hg.1	7.37	4.39	7.89	0.047141	0.136249	SOAT2	sterol O-acyltransferase 2
TC08001440.hg.1	6.64	3.66	7.88	0.038652	0.120547	TP53INP1	tumor protein p53 inducible nuclear protein 1; NULL
TC22001460.hg.1	8.85	5.89	7.73	0.009423	0.053772	GGT1; GGT2	gamma-glutamyltransferase 1; gamma-glutamyltransferase 2; NULL
TC12002854.hg.1	6.32	3.41	7.55	0.013733	0.066114		accn=NULL class=lncRNA name= ref=EnsemblNoncode transcriptId=ENST00000552269 cpcScore=0.1871140 cnci=-0.1981036|accn=NULL class=lncRNA name= ref=EnsemblNoncode transcriptId=ENST00000547626 cpcScore=-0.6821960 cnci=-0.2133505|accn=NULL class=lncRNA name= ref=EnsemblNoncode transcriptId=ENST00000547600 cpcScore=1.1516800 cnci=-0.1506274|accn=NULL class=lncRNA name= ref=EnsemblNoncode transcriptId=E…
TC15000153.hg.1	6.91	4	7.53	0.001377	0.022012	APBA2	amyloid beta (A4) precursor protein-binding, family A, member 2; NULL
TC04001595.hg.1	6.36	3.45	7.51	0.016384	0.072866	RNF150	ring finger protein 150; NULL
TC22001026.hg.1	8.47	5.57	7.49	0.045472	0.133152		accn=L20494 class=mRNAlike lncRNA name=NULL ref=H-invitational v7.5 transcriptId=HIT000192427 cpcScore=2.5843700 cnci=-1.0000000
TC08001620.hg.1	5.31	2.43	7.37	0.048061	0.138023	LINC00861; OTTHUMG00000165025; RP11-622O11.2	long intergenic non-protein coding RNA 861; NULL
TC05000683.hg.1	5.66	2.8	7.29	0.039409	0.122024	SMAD5	SMAD family member 5; NULL
TC15000930.hg.1	5.42	2.56	7.26	0.013718	0.066069	MCTP2	multiple C2 domains, transmembrane 2
TC14000565.hg.1	5.66	2.82	7.17	0.003623	0.033228		cdna:putative chromosome:GRCh37:14:91709279:91717426:1 gene:ENSG00000258875 gene_biotype:protein_coding transcript_biotype:protein_coding
TC12001432.hg.1	6.57	3.74	7.11	0.00393	0.034566	PCED1B-AS1	PCED1B antisense RNA 1
TC14000111.hg.1	5.87	3.05	7.04	0.040286	0.123678	TRAV30	T cell receptor alpha variable 30
TC02000975.hg.1	6.36	3.56	6.92	0.009319	0.053454	OTTHUMG00000153863; AC008063.2	NULL
TC11002249.hg.1	7.45	4.68	6.83	0.007034	0.045908		AB231723,uc001piq.1
TC02002625.hg.1	5.89	3.14	6.75	0.000923	0.019222	STAT4	signal transducer and activator of transcription 4; NULL
TC06001682.hg.1	6.37	3.62	6.74	0.003854	0.034218	TMEM217	transmembrane protein 217; NULL
TC22000013.hg.1	7.04	4.3	6.68	0.027981	0.099258	TPTEP1	transmembrane phosphatase with tensin homology pseudogene 1; NULL
TC14000767.hg.1	7.2	4.46	6.67	0.002824	0.029679		havana:lincRNA chromosome:GRCh37:14:101587193:101589879:1 gene:ENSG00000259004 gene_biotype:lincRNA transcript_biotype:lincRNA
TC04000526.hg.1	8.28	5.56	6.57	0.000948	0.019351	NFKB1	nuclear factor of kappa light polypeptide gene enhancer in B-cells 1; NULL
TC01006156.hg.1	5.66	2.95	6.55	0.002154	0.026693		linc-WDR26-2 chr1:-:224795998-224803149|linc-WDR26-2 chr1:-:224795998-224803762|linc-WDR26-2 chr1:-:224799113-224803626|linc-WDR26-2 chr1:-:224802997-224803922
TC19000061.hg.1	6.57	3.85	6.55	0.003868	0.034277	ZNF57	zinc finger protein 57; NULL
TC06001714.hg.1	9.4	6.7	6.52	0.012089	0.061636	TREML2	triggering receptor expressed on myeloid cells-like 2; NULL
TC06000541.hg.1	9.77	7.08	6.47	0.003071	0.030808	PIM1	pim-1 oncogene; NULL
TC01004936.hg.1	6.04	3.35	6.46	0.001056	0.020159		linc-NR5A2-1 chr1:+:198985261-199045864
TC12002960.hg.1	5.37	2.68	6.44	0.001547	0.023112		accn=NR_026837 class=lncRNA name= ref=RefGeneNoncode transcriptId=NR_026837 cpcScore=2.6022100 cnci=-0.2731617|accn=NULL class=lncRNA name= ref=EnsemblNoncode transcriptId=ENST00000549957 cpcScore=-0.9866750 cnci=-0.3521837|accn=NULL class=lncRNA name= ref=EnsemblNoncode transcriptId=ENST00000435350 cpcScore=2.3423800 cnci=-0.2452287|accn=NULL class=lncRNA name= ref=EnsemblNoncode transcriptId=EN…
TC07002610.hg.1	5.6	2.93	6.38	0.003644	0.033306		linc-CHRM2-2 chr7:+:135862009-135864666
TC02003008.hg.1	5.03	2.37	6.32	0.026674	0.096449		accn=AF026942 class=mRNAlike lncRNA name=NULL ref=H-invitational v7.5 transcriptId=HIT000062856 cpcScore=-1.3620000 cnci=-0.4231324
TC11000143.hg.1	5.12	2.47	6.31	0.013408	0.065196	NLRP14	NLR family, pyrin domain containing 14
TC6_cox_hap2000237.hg.1	9.61	6.97	6.21	0.0001	0.009968	HLA-B	major histocompatibility complex, class I, B; NULL
TC05001041.hg.1	5.66	3.03	6.18	0.044538	0.131426	ZNF354C	zinc finger protein 354C; NULL
TC15002371.hg.1	4.91	2.29	6.15	0.009911	0.055306		linc-SLCO3A1-2 chr15:+:92006568-92038078
TC01005127.hg.1	6.03	3.42	6.1	9.32e-07	0.00301		accn=NR_038856 class=lncRNA name= ref=RefGeneNoncode transcriptId=NR_038856 cpcScore=-0.8731220 cnci=-0.2216432|accn=AK125357 class=mRNAlike lncRNA name=Human lncRNA ref=JounralRNA transcriptId=972 cpcScore=-0.8707790 cnci=-0.2630580|linc-GGPS1-2 chr1:+:234861147-234867390
TC14001573.hg.1	5.84	3.24	6.07	9.6e-05	0.009843		accn=NULL class=lncRNA name= ref=EnsemblNoncode transcriptId=ENST00000547220 cpcScore=-0.0230567 cnci=-0.0997570|accn=NULL class=lncRNA name= ref=EnsemblNoncode transcriptId=ENST00000441500 cpcScore=1.3762500 cnci=-0.2655130|accn=NULL class=lncRNA name= ref=EnsemblNoncode transcriptId=ENST00000418499 cpcScore=-0.0054188 cnci=-0.1725139|accn=NULL class=lncRNA name= ref=EnsemblNoncode transcriptId=…
TC06004060.hg.1	9.82	7.22	6.04	4e-05	0.007778	HLA-B	major histocompatibility complex, class I, B; NULL
TC01000789.hg.1	5.58	3	5.97	0.033797	0.110995	NEXN	nexilin (F actin binding protein); NULL
TC06001530.hg.1	8.14	5.57	5.94	0.000106	0.010223	LTB	lymphotoxin beta (TNF superfamily, member 3); NULL
TC21000627.hg.1	4.67	2.1	5.93	0.034338	0.112104		accn=NULL class=lncRNA name= ref=EnsemblNoncode transcriptId=ENST00000423581 cpcScore=-0.8000720 cnci=-0.2308992|linc-JAM2-4 chr21:+:25801018-25813516|linc-JAM2-4 chr21:+:25801053-25862621|linc-JAM2-4 chr21:+:25801053-25862621|linc-JAM2-4 chr21:+:25801094-25920256
TC17001466.hg.1	7.29	4.73	5.91	0.001749	0.024156	CCR7	chemokine (C-C motif) receptor 7; NULL
TC04001600.hg.1	4.92	2.36	5.88	3e-05	0.007328	INPP4B	inositol polyphosphate-4-phosphatase, type II, 105kDa; NULL
TC22000930.hg.1	6.87	4.32	5.87	0.038267	0.119762		accn=NULL class=lincRNA name=Human lincRNA ref=Scripture Reconstruction LincRNAs By Luo transcriptId=linc_luo_1814 cpcScore=-1.3538300 cnci=-0.1401603|accn=AK001299 class=mRNAlike lncRNA name=Human lncRNA ref=JounralRNA transcriptId=4751 cpcScore=0.1339040 cnci=-0.1720477|accn=NULL class=lncRNA name= ref=UCSCGeneNoncode transcriptId=uc010gqq.2 cpcScore=-0.8680090 cnci=-0.1980639|accn=NULL class=l…
TC02002905.hg.1	6.56	4.01	5.86	0.018626	0.078557	COL6A3	collagen, type VI, alpha 3; NULL
TC04001518.hg.1	5.11	2.57	5.83	0.016435	0.072982	TRPC3	transient receptor potential cation channel, subfamily C, member 3; NULL
TC22001426.hg.1	9.51	6.97	5.82	0.022627	0.087839	APOBEC3C	apolipoprotein B mRNA editing enzyme, catalytic polypeptide-like 3C; NULL
TC05000218.hg.1	5.68	3.15	5.76	0.00112	0.020551	ITGA2	integrin, alpha 2 (CD49B, alpha 2 subunit of VLA-2 receptor); NULL
TC12001210.hg.1	4.63	2.1	5.75	0.004054	0.035135	OTTHUMG00000140394; AC091814.2	NULL
TC6_dbb_hap3000148.hg.1	9.28	6.77	5.73	0.000158	0.011329	LTB	lymphotoxin beta (TNF superfamily, member 3); NULL
TC6_mann_hap4000136.hg.1	9.28	6.77	5.73	0.000158	0.011329	LTB	lymphotoxin beta (TNF superfamily, member 3); NULL
TC6_apd_hap1000081.hg.1	9.28	6.76	5.73	0.000234	0.012206	LTB	lymphotoxin beta (TNF superfamily, member 3); NULL
TC6_cox_hap2000159.hg.1	9.28	6.76	5.73	0.000234	0.012206	LTB	lymphotoxin beta (TNF superfamily, member 3); NULL
TC6_mcf_hap5000136.hg.1	9.28	6.76	5.73	0.000234	0.012206	LTB	lymphotoxin beta (TNF superfamily, member 3); NULL
TC6_qbl_hap6000151.hg.1	9.28	6.76	5.73	0.000234	0.012206	LTB	lymphotoxin beta (TNF superfamily, member 3); NULL
TC6_ssto_hap7000131.hg.1	9.28	6.76	5.73	0.000234	0.012206	LTB	lymphotoxin beta (TNF superfamily, member 3); NULL
TC10000097.hg.1	6.91	4.4	5.72	0.000476	0.015543	OPTN	optineurin; NULL
TC02005043.hg.1	6.63	4.12	5.69	0.000209	0.011761	TMEM163	transmembrane protein 163; NULL
TC04001765.hg.1	5.78	3.29	5.63	6.7e-05	0.009106	VEGFC	vascular endothelial growth factor C; NULL
TC02000221.hg.1	5.17	2.68	5.62	0.002731	0.029254	RASGRP3	RAS guanyl releasing protein 3 (calcium and DAG-regulated); NULL
TC08001521.hg.1	4.85	2.37	5.6	0.004182	0.035626	ANGPT1	angiopoietin 1; NULL
TC04000636.hg.1	5.02	2.54	5.6	0.00809	0.049494	FAT4	FAT atypical cadherin 4; NULL
TC01001642.hg.1	6.01	3.53	5.59	0.000857	0.018711	OTTHUMG00000035893; RP11-16L9.4	NULL
TC14000928.hg.1	5.04	2.56	5.59	0.020932	0.083938		cdna:known chromosome:GRCh37:14:22850773:22901719:-1 gene:ENSG00000251002 gene_biotype:processed_transcript transcript_biotype:lincRNA|cdna:known chromosome:GRCh37:14:22849969:22901731:-1 gene:ENSG00000251002 gene_biotype:processed_transcript transcript_biotype:lincRNA|cdna:known chromosome:GRCh37:14:22849897:22851572:-1 gene:ENSG00000251002 gene_biotype:processed_transcript transcript_biotype:li…
TC14001907.hg.1	5.73	3.25	5.57	4.7e-05	0.008377		accn=NULL class=lncRNA name= ref=EnsemblNoncode transcriptId=ENST00000551334 cpcScore=0.6153980 cnci=-0.2132942|accn=NULL class=lincRNA name=Human lincRNA ref=Scripture Reconstruction LincRNAs By Luo transcriptId=linc_luo_1996 cpcScore=-1.5220500 cnci=-0.4026865|accn=NULL class=lncRNA name= ref=EnsemblNoncode transcriptId=ENST00000546382 cpcScore=0.2889160 cnci=-0.1610230|accn=NULL class=lncRNA n…
TC06000265.hg.1	10.55	8.08	5.55	0.01122	0.059141	HIST1H2BM	histone cluster 1, H2bm; NULL
TC19001855.hg.1	6.14	3.67	5.53	0.003757	0.033807		AL833150,uc002qim.1
TC06000566.hg.1	8.76	6.3	5.48	0.010105	0.055891	TREML5P	triggering receptor expressed on myeloid cells-like 5, pseudogene
TC01001758.hg.1	6.48	4.03	5.46	0.001329	0.021765	TRAF5	TNF receptor-associated factor 5; NULL
TC02001512.hg.1	7.01	4.56	5.45	0.015811	0.071475	PXDN	peroxidasin homolog (Drosophila); NULL
TC14000857.hg.1	5.51	3.07	5.44	1.2e-05	0.005697	LOC101060483; LOC100653149; LOC100506303	uncharacterized LOC101060483; uncharacterized LOC100653149; uncharacterized LOC100506303
TC15000616.hg.1	7.08	4.64	5.4	0.014136	0.067169	SMAD6	SMAD family member 6; NULL
TC16000099.hg.1	8.18	5.75	5.39	0.007049	0.045962	IL32	interleukin 32
TC01003766.hg.1	5.68	3.25	5.39	0.011893	0.061057	IL10	interleukin 10; NULL
TC01003525.hg.1	4.94	2.52	5.33	0.016086	0.072173	TNFSF4	tumor necrosis factor (ligand) superfamily, member 4; NULL
TC6_qbl_hap6000148.hg.1	8.07	5.68	5.23	0.000538	0.016114		BC013828,uc021zty.1
TC15000268.hg.1	4.54	2.15	5.23	0.014686	0.068631	C15orf54	chromosome 15 open reading frame 54; NULL
TC19002582.hg.1	6.04	3.67	5.18	0.005056	0.038936		accn=NULL class=lncRNA name= ref=UCSCGeneNoncode transcriptId=uc002qim.1 cpcScore=0.1314680 cnci=-0.2868101
TC12003010.hg.1	6.21	3.84	5.16	0.000421	0.014919		accn=NULL class=lncRNA name= ref=EnsemblNoncode transcriptId=ENST00000499137 cpcScore=0.2132920 cnci=-0.2792419|accn=AK054607 class=mRNAlike lncRNA name=Human lncRNA ref=JounralRNA transcriptId=4465 cpcScore=-0.1546090 cnci=-0.2185201|accn=NULL class=lncRNA name= ref=EnsemblNoncode transcriptId=ENST00000547845 cpcScore=-1.0139000 cnci=-0.1867197|accn=NULL class=lncRNA name= ref=EnsemblNoncode tra…
TC06002785.hg.1	8.58	6.22	5.16	0.011373	0.059646		accn=AF534827 class=mRNAlike lncRNA name=Human lncRNA ref=JounralRNA transcriptId=5394 cpcScore=1.1507500 cnci=-0.0229093
TC01001928.hg.1	5.29	2.96	5.03	0.024569	0.09202	KCNK1	potassium channel, subfamily K, member 1; NULL
TC04000577.hg.1	6.34	4.01	5.01	0.004204	0.035705	C4orf32	chromosome 4 open reading frame 32; NULL
TC11003506.hg.1	5.05	2.73	5.01	0.021419	0.085082	CARD16	caspase recruitment domain family, member 16
TC03001506.hg.1	5.82	3.5	5	0.02317	0.088994	FHIT	fragile histidine triad; NULL
TC17001360.hg.1	6.21	3.89	5	0.02645	0.096057	CCL1	chemokine (C-C motif) ligand 1; NULL
TC07000850.hg.1	5.51	3.2	4.94	0.013186	0.064686	OTTHUMG00000155618; AC009784.3	NULL
TC0X000171.hg.1	4.92	2.62	4.93	0.0062	0.04293	CYBB	cytochrome b-245, beta polypeptide; NULL
TC05000702.hg.1	7.14	4.84	4.92	0.005819	0.041746	CTNNA1	catenin (cadherin-associated protein), alpha 1, 102kDa; NULL
TC09001496.hg.1	4.86	2.56	4.91	2.43e-07	0.002412	ZFP37	ZFP37 zinc finger protein; NULL
TC07003399.hg.1	7.8	5.5	4.91	0.011836	0.060901	GIMAP1-GIMAP5; GIMAP5; GIMAP1	GIMAP1-GIMAP5 readthrough; GTPase, IMAP family member 5; GTPase, IMAP family member 1; NULL
TC15000080.hg.1	4.27	1.99	4.85	0.000163	0.011407	SNORD115-6	small nucleolar RNA, C/D box 115-6
TC10001972.hg.1	8.16	5.9	4.8	0.001373	0.021987		accn=BC066966 class=mRNAlike lncRNA name=Human lncRNA ref=JounralRNA transcriptId=5090 cpcScore=-0.7414080 cnci=-0.2032906|accn=NULL class=lncRNA name= ref=UCSCGeneNoncode transcriptId=uc001ium.2 cpcScore=1.0270300 cnci=-0.2346487
TC09001793.hg.1	7.12	4.86	4.8	0.01168	0.060465		accn=AK055212 class=mRNAlike lncRNA name=Human lncRNA ref=JounralRNA transcriptId=4114 cpcScore=-1.2515500 cnci=-0.3806187
TC22000116.hg.1	8.49	6.23	4.78	0.006192	0.042918	GGTLC2	gamma-glutamyltransferase light chain 2; NULL
TC01002163.hg.1	4.87	2.62	4.76	0.014397	0.067846	TNFRSF9	tumor necrosis factor receptor superfamily, member 9; NULL
TC01004902.hg.1	5.54	3.33	4.65	0.001004	0.019823		linc-RGS18-10 chr1:+:187412737-187439371|linc-RGS18-10 chr1:+:187412759-187446354
TC14000026.hg.1	5.57	3.36	4.63	2.6e-05	0.006968	LOC100506303; LOC440157; LOC400879; OTTHUMG00000150376; AL589743.1	uncharacterized LOC100506303; uncharacterized LOC440157; uncharacterized LOC400879; NULL
TC15001079.hg.1	6.52	4.31	4.63	0.006182	0.042874	ATP10A	ATPase, class V, type 10A
TC01001651.hg.1	6.66	4.45	4.62	0.000411	0.014904	CAMSAP2	calmodulin regulated spectrin-associated protein family, member 2; NULL
TC22000535.hg.1	7.97	5.77	4.61	0.004109	0.035352	LOC101060682; GGT2	gamma-glutamyltranspeptidase 2-like; gamma-glutamyltransferase 2; NULL
TC02002137.hg.1	5.24	3.04	4.6	0.013991	0.066756	LONRF2	LON peptidase N-terminal domain and ring finger 2; NULL
TC04000004.hg.1	5	2.81	4.58	0.000145	0.011103	ZNF876P	zinc finger protein 876, pseudogene
TC6_dbb_hap3000057.hg.1	6.95	4.76	4.57	7e-06	0.005268	LTA	lymphotoxin alpha (TNF superfamily, member 1); NULL
TC6_mcf_hap5000052.hg.1	6.95	4.76	4.57	7e-06	0.005268	LTA	lymphotoxin alpha (TNF superfamily, member 1); NULL
TC6_qbl_hap6000057.hg.1	6.95	4.76	4.57	7e-06	0.005268	LTA	lymphotoxin alpha (TNF superfamily, member 1); NULL
TC6_cox_hap2000066.hg.1	6.87	4.68	4.56	8e-06	0.005268	LTA	lymphotoxin alpha (TNF superfamily, member 1); NULL
TC04000687.hg.1	5.24	3.05	4.56	0.001986	0.025694	MGST2	microsomal glutathione S-transferase 2; NULL
TC03001745.hg.1	5.55	3.36	4.56	0.015935	0.071775		ncrna:misc_RNA chromosome:GRCh37:3:126921215:126921316:-1 gene:ENSG00000212556 gene_biotype:misc_RNA transcript_biotype:misc_RNA
TC11001543.hg.1	7.34	5.16	4.55	0.005989	0.042275	LMO2	LIM domain only 2 (rhombotin-like 1); NULL
TC01002352.hg.1	6.52	4.34	4.54	0.006169	0.042805	FUCA1	fucosidase, alpha-L- 1, tissue; NULL
TC04002849.hg.1	4.44	2.27	4.52	0.00029	0.01327		accn=NULL class=lincRNA name=Human lincRNA ref=Scripture Reconstruction LincRNAs By Luo transcriptId=linc_luo_1664 cpcScore=-1.3867300 cnci=-0.2673293
TC02005009.hg.1	5.94	3.77	4.5	0.005403	0.040183	SP140	SP140 nuclear body protein; NULL
TC06000370.hg.1	6.89	4.73	4.49	8e-06	0.005268	LTA	lymphotoxin alpha (TNF superfamily, member 1); NULL
TC6_mann_hap4000058.hg.1	6.89	4.73	4.49	8e-06	0.005268	LTA	lymphotoxin alpha (TNF superfamily, member 1); NULL
TC6_ssto_hap7000053.hg.1	6.89	4.73	4.49	8e-06	0.005268	LTA	lymphotoxin alpha (TNF superfamily, member 1); NULL
TC06000844.hg.1	5.4	3.24	4.46	0.000164	0.011441	PRDM1	PR domain containing 1, with ZNF domain; NULL
TC07002676.hg.1	6.6	4.45	4.44	0.001129	0.020599		accn=CR612038 class=mRNAlike lncRNA name=Human lncRNA ref=JounralRNA transcriptId=3829 cpcScore=-1.0699000 cnci=-0.2416180
TC22001427.hg.1	8.07	5.93	4.43	0.00197	0.025599	APOBEC3D	apolipoprotein B mRNA editing enzyme, catalytic polypeptide-like 3D; NULL
TC10000850.hg.1	5.71	3.56	4.43	0.005942	0.042184	SLC18A2	solute carrier family 18 (vesicular monoamine), member 2; NULL
TC09001404.hg.1	7.51	5.36	4.43	0.006136	0.042697	CORO2A	coronin, actin binding protein, 2A; NULL
TC15000111.hg.1	4.24	2.09	4.41	0.000295	0.013381	SNORD115-42	small nucleolar RNA, C/D box 115-42
TC01000643.hg.1	8.95	6.82	4.4	0.009711	0.05462	GPX7	glutathione peroxidase 7; NULL
TC02004995.hg.1	4.89	2.76	4.39	0.023629	0.089994	IL18R1	interleukin 18 receptor 1; NULL
TC07000916.hg.1	5.44	3.32	4.37	0.009911	0.055306	TRBV27; OTTHUMG00000158917; U66061.31	T cell receptor beta variable 27; NULL
TC20000721.hg.1	6.92	4.8	4.35	0.001341	0.021812	GGTLC1	gamma-glutamyltransferase light chain 1; NULL
TC02004937.hg.1	4.93	2.83	4.3	0.006603	0.044339	C2orf74; KIAA1841	chromosome 2 open reading frame 74; NULL
TC05002373.hg.1	4.56	2.46	4.29	0.015886	0.071664		accn=NULL class=lncRNA name= ref=UCSCGeneNoncode transcriptId=uc003jox.1 cpcScore=-0.9847360 cnci=-0.3244947
TC10002813.hg.1	8.44	6.34	4.28	0.009135	0.052789		accn=NR_024552 class=lncRNA name= ref=RefGeneNoncode transcriptId=NR_024552 cpcScore=5.3729600 cnci=-0.1078420
TC19001977.hg.1	6.16	4.06	4.28	0.020776	0.083539		accn=M55091 class=mRNAlike lncRNA name=NULL ref=H-invitational v7.5 transcriptId=HIT000195767 cpcScore=-1.2394600 cnci=-0.4641472
TC10000864.hg.1	5.02	2.93	4.27	0.00358	0.033053		BC042590,uc001ldx.3
TC22001204.hg.1	7.75	5.66	4.27	0.008425	0.050506		accn=NULL class=lncRNA name= ref=UCSCGeneNoncode transcriptId=uc011agp.1 cpcScore=7.1974000 cnci=-0.1320284|linc-MICAL3-3 chr22:-:18761201-18792992|linc-MICAL3-3 chr22:-:18761201-18769844|linc-MICAL3-3 chr22:-:18761201-18779362|linc-MICAL3-3 chr22:-:18761201-18779474|linc-MICAL3-3 chr22:-:18762192-18767556|linc-MICAL3-3 chr22:-:18762458-18769835|linc-MICAL3-3 chr22:-:18762595-18780033|linc-MICAL3…
TC10000013.hg.1	6.22	4.13	4.24	0.009152	0.052852	ADARB2-AS1	ADARB2 antisense RNA 1; NULL
TC01003406.hg.1	4.79	2.72	4.22	0.02877	0.100878	SLAMF1	signaling lymphocytic activation molecule family member 1; NULL
TC06000123.hg.1	5.56	3.49	4.21	0.019889	0.081433		uc021ymf.1|uc021ymg.1
TC06000248.hg.1	5.56	3.49	4.21	0.019889	0.081433		uc021yqd.1
TC06001475.hg.1	5.56	3.49	4.21	0.019889	0.081433		uc021yti.1
TC15001574.hg.1	5.56	3.49	4.21	0.019889	0.081433		uc021spc.1
TC17000129.hg.1	5.56	3.49	4.21	0.019889	0.081433		uc021tpp.1
TC16001322.hg.1	6.7	4.63	4.19	0.000479	0.015543		ncrna:snRNA chromosome:GRCh37:16:85815381:85815505:-1 gene:ENSG00000252311 gene_biotype:snRNA transcript_biotype:snRNA
TC11002599.hg.1	5.35	3.29	4.19	0.029237	0.101813		linc-ANO5-2 chr11:+:21875258-21878026
TC11001107.hg.1	5.81	3.75	4.19	0.0369	0.117196	SORL1	sortilin-related receptor, L(DLR class) A repeats containing
TC19000401.hg.1	6.39	4.33	4.16	0.002836	0.029724	ZNF849P	zinc finger protein 849, pseudogene
TC02000012.hg.1	5.9	3.84	4.16	0.019609	0.080826	SNTG2	syntrophin, gamma 2; NULL
TC06000170.hg.1	4.78	2.73	4.15	2.8e-05	0.007137	HIST1H2BE	histone cluster 1, H2be; NULL
TC02000277.hg.1	7.15	5.1	4.15	0.035797	0.114968	SIX3	SIX homeobox 3; NULL
TC01002701.hg.1	6.44	4.39	4.14	0.026067	0.095238	PPAP2B	phosphatidic acid phosphatase type 2B; NULL
TC19002097.hg.1	9.99	7.94	4.12	0.025337	0.093619		accn=NR_028406 class=lncRNA name= ref=RefGeneNoncode transcriptId=NR_028406 cpcScore=1.9130000 cnci=-0.1266123
TC01003490.hg.1	5.03	3	4.1	0.000158	0.011329	XCL2	chemokine (C motif) ligand 2; NULL
TC01000221.hg.1	9.33	7.3	4.09	7.1e-05	0.009106		uc021ohe.1
TC01002269.hg.1	9.33	7.3	4.09	7.1e-05	0.009106		uc021ogs.1
TC22000440.hg.1	4.5	2.47	4.08	0.000158	0.011329		BC017398,uc002zku.3
TC10002323.hg.1	4.85	2.82	4.07	0.002534	0.028421		accn=NULL class=lncRNA name= ref=UCSCGeneNoncode transcriptId=uc001ldx.2 cpcScore=0.3250320 cnci=-0.3514483
TC08000280.hg.1	4.63	2.61	4.06	0.000892	0.019024	OTTHUMG00000164037; RP11-205M5.3	NULL
TC01005429.hg.1	8.4	6.39	4.05	0.012442	0.062653		accn=NR_038260 class=lncRNA name= ref=RefGeneNoncode transcriptId=NR_038260 cpcScore=-1.1202900 cnci=-0.2125426|accn=NR_038261 class=lncRNA name= ref=RefGeneNoncode transcriptId=NR_038261 cpcScore=-1.1485700 cnci=-0.2575442
TC17002405.hg.1	6.27	4.26	4.04	0.007812	0.048662		accn=AK054933 class=mRNAlike lncRNA name=Human lncRNA ref=JounralRNA transcriptId=3384 cpcScore=-0.7887170 cnci=-0.1668258
TC18000922.hg.1	4.72	2.71	4.04	0.025583	0.094197		accn=AK095226 class=mRNAlike lncRNA name=Human lncRNA ref=JounralRNA transcriptId=2317 cpcScore=-0.4019970 cnci=-0.1881100
TC12002109.hg.1	4.78	2.78	4.01	0.00545	0.040341	LINC00944	long intergenic non-protein coding RNA 944
TC03000730.hg.1	6.35	4.35	4.01	0.035428	0.114183	EPHB1	EPH receptor B1; NULL
TC06004137.hg.1	6.07	4.08	4	0.027167	0.097535	ARHGAP18	Rho GTPase activating protein 18; NULL
TC6_mcf_hap5000195.hg.1	8.67	6.67	3.99	0.000254	0.012524	HLA-B	major histocompatibility complex, class I, B; NULL
TC22001186.hg.1	5.53	3.54	3.98	6e-05	0.008967		accn=NULL class=lincRNA name=Human lincRNA ref=Scripture Reconstruction LincRNAs By Luo transcriptId=linc_luo_1922 cpcScore=-1.3888100 cnci=-0.2742654|linc-RABL2B-1 chr22:-:16101369-16192974|linc-RABL2B-1 chr22:-:16124263-16193004|linc-RABL2B-1 chr22:-:16147978-16192971|linc-RABL2B-1 chr22:-:16150528-16193004|linc-RABL2B-1 chr22:-:16151706-16192967|linc-RABL2B-1 chr22:-:16151706-16192967|linc-RAB…
TC19000174.hg.1	7.73	5.75	3.96	0.032427	0.108293	ICAM1	intercellular adhesion molecule 1
TC15000092.hg.1	3.95	1.97	3.95	0.001161	0.020765	SNORD115-34; SNORD115-20; SNORD115-15; SNORD115-21	small nucleolar RNA, C/D box 115-34; small nucleolar RNA, C/D box 115-20; small nucleolar RNA, C/D box 115-15; small nucleolar RNA, C/D box 115-21
TC22001262.hg.1	6.71	4.75	3.92	0.004687	0.037476		linc-GGT5 chr22:-:24643890-24646939|linc-GGT5 chr22:-:24644740-24645665
TC07001952.hg.1	6.44	4.47	3.92	0.007235	0.046631	TRBV11-2	T cell receptor beta variable 11-2; NULL
TC13001719.hg.1	6.06	4.1	3.91	0.000125	0.010657	FOXO1	forkhead box O1; NULL
TC6_qbl_hap6000147.hg.1	8.87	6.9	3.91	0.000317	0.013603	HLA-B	major histocompatibility complex, class I, B; NULL
TC09000634.hg.1	6.79	4.83	3.91	0.005379	0.040102	NEK6	NIMA-related kinase 6; NIMA (never in mitosis gene a)-related kinase 6; NULL
TC10002472.hg.1	5.42	3.45	3.91	0.025935	0.09495		accn=AK056703 class=mRNAlike lncRNA name=Human lncRNA ref=JounralRNA transcriptId=2415 cpcScore=1.0603400 cnci=-0.2144212
TC15002247.hg.1	7.53	5.57	3.89	0.031118	0.105584		accn=NR_027654 class=lncRNA name= ref=RefGeneNoncode transcriptId=NR_027654 cpcScore=4.7152200 cnci=-0.1147486
TC11002743.hg.1	8.3	6.35	3.88	0.000109	0.010311		accn=AY548967 class=mRNAlike lncRNA name=NULL ref=H-invitational v7.5 transcriptId=HIT000255385 cpcScore=1.0469200 cnci=-0.0278763
TC17000826.hg.1	7.98	6.02	3.88	0.040556	0.124152	TTYH2	tweety homolog 2 (Drosophila)
TC04001842.hg.1	4.36	2.4	3.87	0.00025	0.012457		accn=NULL class=lncRNA name= ref=UCSCGeneNoncode transcriptId=uc010iba.2 cpcScore=4.8969800 cnci=-0.3628406|linc-ZNF141 chr4:+:235982-249448
TC10001809.hg.1	6.93	4.98	3.85	0.034799	0.113062		accn=AF086274 class=mRNAlike lncRNA name=Human lncRNA ref=JounralRNA transcriptId=2386 cpcScore=3.1723100 cnci=-0.1219097
TC01005949.hg.1	7.43	5.49	3.84	8e-06	0.005268		accn=NULL class=lncRNA name= ref=EnsemblNoncode transcriptId=ENST00000423313 cpcScore=1.6773600 cnci=-0.2310425
TC06002121.hg.1	4.92	2.98	3.84	0.01314	0.064535	VNN2	vanin 2; NULL
TC10001038.hg.1	5.41	3.47	3.84	0.015973	0.071866	PROSER2-AS1	PROSER2 antisense RNA 1; NULL
TC06002690.hg.1	9.27	7.33	3.83	0.00016	0.011369		accn=NR_001434_8 class=lncRNA name= ref=RefGeneNoncode transcriptId=NR_001434_8 cpcScore=8.0040500 cnci=-0.1819288
TC12000593.hg.1	6.5	4.57	3.83	0.014857	0.069055	HELB	helicase (DNA) B
TC01000118.hg.1	8.7	6.76	3.82	0.002689	0.029079	PIK3CD	phosphatidylinositol-4,5-bisphosphate 3-kinase, catalytic subunit delta; phosphoinositide-3-kinase, catalytic, delta polypeptide; NULL
TC08000091.hg.1	7.79	5.86	3.82	0.018364	0.077919	NEIL2	nei endonuclease VIII-like 2 (E. coli); NULL
TC17000234.hg.1	6.44	4.5	3.81	0.000143	0.011074	EPN2; EPN2-IT1; LOC79999	epsin 2; EPN2 intronic transcript 1 (non-protein coding); uncharacterized LOC79999; NULL
TC01004900.hg.1	6.15	4.22	3.81	0.010447	0.056867		linc-RGS18-11 chr1:+:187061973-187329455
TC19001101.hg.1	6.38	4.45	3.81	0.012989	0.064129	CD70	CD70 molecule
TC14001925.hg.1	4.58	2.65	3.8	0.007318	0.046877		accn=NULL class=lncRNA name= ref=EnsemblNoncode transcriptId=ENST00000514473 cpcScore=-0.9744580 cnci=-0.3513128|accn=NULL class=lncRNA name= ref=EnsemblNoncode transcriptId=ENST00000545498 cpcScore=-1.1019800 cnci=-0.1998390|accn=NULL class=lncRNA name= ref=EnsemblNoncode transcriptId=ENST00000541008 cpcScore=-0.9452930 cnci=-0.2471625|accn=NULL class=lncRNA name= ref=EnsemblNoncode transcriptId…
TC07001298.hg.1	6.19	4.26	3.79	0.01249	0.062771	TRGV5	T cell receptor gamma variable 5; NULL
TC04000274.hg.1	6.34	4.42	3.79	0.019002	0.07945	ATP10D	ATPase, class V, type 10D; NULL
TC17000639.hg.1	5.42	3.5	3.79	0.031383	0.106142		uc021tzn.1
TC22000438.hg.1	6.94	5.02	3.78	7.1e-05	0.009106		cdna:known chromosome:GRCh37:22:16147979:16192971:-1 gene:ENSG00000206195 gene_biotype:pseudogene transcript_biotype:processed_transcript
TC02001945.hg.1	5.75	3.83	3.78	0.049147	0.139979	BMP10	bone morphogenetic protein 10; NULL
TC01002824.hg.1	4.17	2.25	3.77	0.025227	0.09337	MCOLN2	mucolipin 2; NULL
TC17000969.hg.1	6.86	4.94	3.77	0.025357	0.093663	NXN	nucleoredoxin; NULL
TC11001442.hg.1	8.62	6.7	3.77	0.042509	0.127484	RRAS2	related RAS viral (r-ras) oncogene homolog 2
TC15001719.hg.1	4.3	2.39	3.76	0.004468	0.036731	BCL2A1	BCL2-related protein A1; NULL
TC01006294.hg.1	4.11	2.21	3.75	6.4e-05	0.009106	CFHR1	complement factor H-related 1; NULL
TC03000090.hg.1	5.87	3.96	3.75	0.020343	0.082556	FGD5	FYVE, RhoGEF and PH domain containing 5; NULL
TC05000370.hg.1	6.6	4.7	3.74	0.003816	0.034077	F2R	coagulation factor II (thrombin) receptor; NULL
TC01003182.hg.1	9.31	7.42	3.71	0.000501	0.015698		uc021oxu.1
TC15002279.hg.1	5.63	3.75	3.67	0.000737	0.017813		accn=NULL class=lncRNA name= ref=UCSCGeneNoncode transcriptId=uc002axu.2 cpcScore=3.2902300 cnci=-0.2752362
TC19000334.hg.1	6.11	4.23	3.67	0.027052	0.097317		havana:lincRNA chromosome:GRCh37:19:17516552:17526547:1 gene:ENSG00000269640 gene_biotype:lincRNA transcript_biotype:lincRNA
TC01003163.hg.1	6.66	4.79	3.66	0.000475	0.015543		uc021oxi.1
TC03001673.hg.1	5.16	3.29	3.66	0.00318	0.031262	LSAMP; OTTHUMG00000159530; RP11-384F7.2	limbic system-associated membrane protein; NULL
TC17000159.hg.1	5.96	4.09	3.66	0.00446	0.036718	ARHGAP44	Rho GTPase activating protein 44; NULL
TC13000451.hg.1	6.21	4.34	3.66	0.028589	0.100523	OTTHUMG00000016489; RP11-385E5.5	NULL
TC02002436.hg.1	5.52	3.66	3.65	0.00314	0.031106	OTTHUMG00000153821; AC012501.2	NULL
TC13000634.hg.1	7.08	5.21	3.65	0.017546	0.075863	SLC25A30	solute carrier family 25, member 30; NULL
TC06001357.hg.1	5.41	3.54	3.65	0.033614	0.110612		uc021ymx.1
TC06001358.hg.1	5.41	3.54	3.65	0.033614	0.110612		uc021ymy.1
TC06001420.hg.1	5.41	3.54	3.65	0.033614	0.110612		uc021yrk.1
TC19002143.hg.1	4.65	2.79	3.64	0.005098	0.039073		accn=NULL class=lincRNA name=Human lincRNA ref=Scripture Reconstruction LincRNAs By Luo transcriptId=linc_luo_1297 cpcScore=-1.2912200 cnci=-0.2464305
TC19000059.hg.1	5.31	3.45	3.64	0.012317	0.062303	ZNF555	zinc finger protein 555
TC02000281.hg.1	6.11	4.26	3.62	0.000758	0.018015	EPAS1	endothelial PAS domain protein 1; NULL
TC12000884.hg.1	5.24	3.39	3.6	0.004353	0.036181	OAS1	2'-5'-oligoadenylate synthetase 1, 40/46kDa
TC05000373.hg.1	5.22	3.38	3.59	0.001625	0.023535	S100Z	S100 calcium binding protein Z; NULL
TC14001590.hg.1	4.67	2.82	3.59	0.002203	0.026983		accn=NULL class=lncRNA name= ref=UCSCGeneNoncode transcriptId=uc010tmp.1 cpcScore=1.8159100 cnci=-0.0920460|accn=NULL class=lncRNA name= ref=UCSCGeneNoncode transcriptId=uc001wda.1 cpcScore=-0.1446480 cnci=-0.1873288
TC6_ssto_hap7000191.hg.1	8.42	6.58	3.58	0.000542	0.016135	HLA-B	major histocompatibility complex, class I, B; NULL
TC09001664.hg.1	6.16	4.32	3.58	0.011098	0.05881	FAM78A	family with sequence similarity 78, member A; NULL
TC6_mann_hap4000188.hg.1	8.4	6.57	3.57	0.000501	0.015698	HLA-B	major histocompatibility complex, class I, B; NULL
TC12003151.hg.1	4.6	2.76	3.56	0.003259	0.031624		accn=NULL class=lncRNA name= ref=EnsemblNoncode transcriptId=ENST00000540684 cpcScore=3.4661900 cnci=-0.2876052|accn=NULL class=lncRNA name= ref=UCSCGeneNoncode transcriptId=uc001uhk.3 cpcScore=3.6236900 cnci=-0.3923879|accn=NULL class=lncRNA name= ref=EnsemblNoncode transcriptId=ENST00000544499 cpcScore=-0.9960020 cnci=-0.4231064|accn=NULL class=lncRNA name= ref=EnsemblNoncode transcriptId=ENST0…
TC19002021.hg.1	6.29	4.46	3.55	0.033887	0.11119		accn=NULL class=lncRNA name= ref=UCSCGeneNoncode transcriptId=uc010eat.1 cpcScore=-0.3562280 cnci=-0.2856294|accn=NULL class=lncRNA name= ref=UCSCGeneNoncode transcriptId=uc002ngm.1 cpcScore=-0.4564140 cnci=-0.2923758
TC09000696.hg.1	7.53	5.72	3.53	0.004277	0.035907	SET	NULL
TC10000637.hg.1	5.81	3.99	3.53	0.021952	0.086275	IFIT3	interferon-induced protein with tetratricopeptide repeats 3; NULL
TC10001500.hg.1	4.72	2.91	3.52	0.016087	0.072173		HV303528,uc021pvy.1
TC11003442.hg.1	5.34	3.53	3.51	0.009696	0.054617	TRIM34; TRIM78P; TRIM6-TRIM34	tripartite motif containing 34; tripartite motif containing 78, pseudogene; TRIM6-TRIM34 readthrough; NULL
TC06004066.hg.1	8.02	6.21	3.5	0.000711	0.017654	HLA-H	major histocompatibility complex, class I, H (pseudogene)
TC10001594.hg.1	7.33	5.53	3.49	0.000687	0.017428	NDUFB8; SEC31B	NADH dehydrogenase (ubiquinone) 1 beta subcomplex, 8, 19kDa; SEC31 homolog B (S. cerevisiae); NULL
TC14000912.hg.1	4.47	2.67	3.48	6.6e-05	0.009106		ncrna:snRNA chromosome:GRCh37:14:21581798:21581904:-1 gene:ENSG00000200102 gene_biotype:snRNA transcript_biotype:snRNA
TC07002608.hg.1	6.86	5.06	3.48	0.02337	0.089443		linc-CHRM2-4 chr7:+:135665697-135705544
TC06001464.hg.1	6.5	4.71	3.47	0.018516	0.078316		uc021ysy.1
TC12001731.hg.1	6.87	5.08	3.46	0.003618	0.033214	TRHDE-AS1	TRHDE antisense RNA 1; NULL
TC12002754.hg.1	4.47	2.68	3.46	0.005233	0.03957		accn=NULL class=lncRNA name= ref=EnsemblNoncode transcriptId=ENST00000412084 cpcScore=-0.8744610 cnci=-0.2065732|linc-CLEC2A chr12:-:10089184-10096037|linc-CLEC2A chr12:-:10089215-10096034|linc-CLEC2A chr12:-:10089215-10095171|linc-CLEC2A chr12:-:10089215-10095171
TC21000769.hg.1	7.23	5.45	3.43	0.002164	0.026785		accn=NR_038257 class=lncRNA name= ref=RefGeneNoncode transcriptId=NR_038257 cpcScore=19.4697000 cnci=-0.0852356
TC07000111.hg.1	6.99	5.21	3.43	0.029236	0.101813	TSPAN13	tetraspanin 13; NULL
TC14000306.hg.1	6.37	4.61	3.4	0.000555	0.016249	PTGER2	prostaglandin E receptor 2 (subtype EP2), 53kDa; NULL
TC05001731.hg.1	5.58	3.81	3.4	0.020761	0.083515	ZNF608; OTTHUMG00000163250; RP11-43D2.6	zinc finger protein 608; NULL
TC11002427.hg.1	6.17	4.4	3.4	0.027853	0.098966	CDON	cell adhesion associated, oncogene regulated
TC07000881.hg.1	5.86	4.1	3.38	0.027221	0.09763	RAB19	RAB19, member RAS oncogene family; NULL
TC01001076.hg.1	4.73	2.98	3.36	0.00129	0.021519		uc021oty.1
TC01003178.hg.1	4.73	2.98	3.36	0.00129	0.021519		uc021oxr.1
TC01001608.hg.1	6.17	4.42	3.36	0.007785	0.048579	OTTHUMG00000035513; RP11-108M21.1	NULL
TC15000878.hg.1	4.82	3.08	3.34	0.00859	0.051063		havana:lincRNA chromosome:GRCh37:15:92006567:92038080:1 gene:ENSG00000258551 gene_biotype:lincRNA transcript_biotype:lincRNA|havana:lincRNA chromosome:GRCh37:15:91951938:92148441:1 gene:ENSG00000258551 gene_biotype:lincRNA transcript_biotype:lincRNA
TC01001941.hg.1	5.7	3.97	3.33	1.1e-05	0.005449	LOC100506810; OTTHUMG00000038017; RP4-781K5.8	uncharacterized LOC100506810; NULL
TC14000117.hg.1	5.84	4.1	3.33	0.013435	0.065268		cdna:putative chromosome:GRCh37:14:22886826:22887645:1 gene:ENSG00000259042 gene_biotype:processed_transcript transcript_biotype:processed_transcript
TC05000701.hg.1	7.28	5.55	3.33	0.027174	0.097549	EGR1	early growth response 1; NULL
TC22000311.hg.1	5.25	3.52	3.32	0.002473	0.028183	APOBEC3H	apolipoprotein B mRNA editing enzyme, catalytic polypeptide-like 3H; NULL
TC12000499.hg.1	7.07	5.34	3.31	0.006936	0.045583	IKZF4	IKAROS family zinc finger 4 (Eos)
TC17001124.hg.1	7.77	6.04	3.31	0.011435	0.059772	PIK3R5	phosphoinositide-3-kinase, regulatory subunit 5; NULL
TC13000302.hg.1	6.13	4.4	3.31	0.027104	0.097403	RBM26-AS1	RBM26 antisense RNA 1; NULL
TC08001369.hg.1	3.92	2.2	3.29	0.003865	0.034265	SLC10A5	solute carrier family 10 (sodium/bile acid cotransporter family), member 5; NULL
TC12001880.hg.1	9.38	7.66	3.29	0.028738	0.100834	GNPTAB	N-acetylglucosamine-1-phosphate transferase, alpha and beta subunits
TC04002789.hg.1	8.05	6.33	3.29	0.028969	0.101222		linc-TMEM154 chr4:-:153662549-153667773
TC01004692.hg.1	5.11	3.4	3.28	9.4e-05	0.009806		accn=NULL class=lncRNA name= ref=UCSCGeneNoncode transcriptId=uc001emi.3 cpcScore=-0.2494520 cnci=-0.3161189
TC01004871.hg.1	4.57	2.86	3.28	0.00035	0.013944		accn=AK094510 class=mRNAlike lncRNA name=Human lncRNA ref=JounralRNA transcriptId=800 cpcScore=-0.7960440 cnci=-0.4130449
TC0X000708.hg.1	8.14	6.43	3.28	0.008636	0.051209	AFF2	AF4/FMR2 family, member 2; NULL
TC02000364.hg.1	8.47	6.76	3.27	0.000426	0.014977	UGP2	UDP-glucose pyrophosphorylase 2; NULL
TC22000191.hg.1	5.76	4.05	3.27	0.002269	0.027181	KREMEN1	kringle containing transmembrane protein 1; NULL
TC01002366.hg.1	4.67	2.96	3.27	0.00507	0.038988	LOC100506985	uncharacterized LOC100506985
TC02000978.hg.1	4.61	2.91	3.27	0.013217	0.06475	GCA	grancalcin, EF-hand calcium binding protein; NULL
TC6_cox_hap2000023.hg.1	8.01	6.31	3.26	0.000389	0.014492	HLA-H	major histocompatibility complex, class I, H (pseudogene)
TC14000426.hg.1	6.11	4.4	3.26	0.026185	0.095451	TTC9	tetratricopeptide repeat domain 9
TC03002738.hg.1	5	3.3	3.26	0.033289	0.109925		accn=NULL class=lncRNA name= ref=EnsemblNoncode transcriptId=ENST00000448892 cpcScore=-0.9394660 cnci=-0.2022226|accn=NULL class=lncRNA name= ref=EnsemblNoncode transcriptId=ENST00000437597 cpcScore=-1.0726500 cnci=-0.2927184
TC02000035.hg.1	7.93	6.22	3.26	0.036592	0.116583	RNF144A	ring finger protein 144A; NULL
TC12003076.hg.1	5.28	3.57	3.26	0.040234	0.123546		accn=NR_038996 class=lncRNA name= ref=RefGeneNoncode transcriptId=NR_038996 cpcScore=-1.2125800 cnci=-0.1987879
TC01002864.hg.1	4.94	3.24	3.25	0.005388	0.040124	TGFBR3	transforming growth factor, beta receptor III; NULL
TC10002628.hg.1	3.88	2.18	3.25	0.010801	0.058006		accn=NULL class=lncRNA name= ref=UCSCGeneNoncode transcriptId=uc009xny.1 cpcScore=2.8181400 cnci=-0.1831577|linc-FAM25C-4 chr10:-:49291425-49294910
TC07002611.hg.1	3.48	1.78	3.24	0.027583	0.098431		linc-CHRM2-1 chr7:+:136090010-136122130|linc-CHRM2-1 chr7:+:136112142-136122158
TC06001976.hg.1	4.88	3.18	3.24	0.041734	0.126141	BVES	blood vessel epicardial substance; NULL
TC01002942.hg.1	7.25	5.56	3.23	0.033068	0.109456	SLC25A24	solute carrier family 25 (mitochondrial carrier; phosphate carrier), member 24; NULL
TC04002766.hg.1	6.72	5.03	3.23	0.036282	0.11589		accn=BC039450 class=mRNAlike lncRNA name=Human lncRNA ref=JounralRNA transcriptId=2705 cpcScore=-1.2213100 cnci=-0.1887892|accn=NULL class=lncRNA name= ref=EnsemblNoncode transcriptId=ENST00000503066 cpcScore=-1.2381400 cnci=-0.1792890|accn=NULL class=lncRNA name= ref=EnsemblNoncode transcriptId=ENST00000512359 cpcScore=-0.9592010 cnci=-0.2456904
TC21000169.hg.1	9.6	7.92	3.22	0.023088	0.08881	ETS2	v-ets erythroblastosis virus E26 oncogene homolog 2 (avian); NULL
TC6_mann_hap4000020.hg.1	8.4	6.72	3.21	0.00046	0.015399	HLA-H	major histocompatibility complex, class I, H (pseudogene)
TC04002771.hg.1	5.47	3.8	3.2	0.002818	0.02964		accn=AL117519 class=mRNAlike lncRNA name=Human lncRNA ref=JounralRNA transcriptId=2709 cpcScore=-1.1763300 cnci=-0.3074703
TC01003147.hg.1	4.07	2.4	3.19	6e-06	0.005268		AK094156,uc009wka.2
TC11002816.hg.1	4.25	2.57	3.19	0.001802	0.024442		linc-CTSC-BP chr11:+:88071104-88132877|linc-CTSC-BP chr11:+:88071174-88158232|linc-CTSC-BP chr11:+:88071677-88144154|linc-CTSC-BP chr11:+:88071677-88133346|linc-CTSC-BP chr11:+:88132886-88161297|linc-CTSC-BP chr11:+:88156473-88157727|linc-CTSC-BP chr11:+:88157548-88161277|linc-CTSC-BP chr11:+:88157566-88161394|linc-CTSC-BP chr11:+:88160043-88161284
TC16000293.hg.1	6.84	5.17	3.19	0.018007	0.077063	IL4R	interleukin 4 receptor; NULL
TC01005336.hg.1	4.46	2.8	3.16	0.022838	0.088323		linc-C1orf201-2 chr1:-:24863137-24865371
TC12000594.hg.1	6.82	5.16	3.15	0.011846	0.060936		ncrna:snoRNA chromosome:GRCh37:12:66739499:66739602:1 gene:ENSG00000238528 gene_biotype:snoRNA transcript_biotype:snoRNA
TC06002146.hg.1	6.08	4.43	3.14	0.009516	0.054006	MAP3K5	mitogen-activated protein kinase kinase kinase 5; NULL
TC13001655.hg.1	4.98	3.33	3.14	0.014972	0.069315		linc-GPR183-2 chr13:-:100139215-100149026|linc-GPR183-2 chr13:-:100143728-100148992|linc-GPR183-2 chr13:-:100146641-100148597|linc-GPR183-2 chr13:-:100148259-100149038
TC01003151.hg.1	6.21	4.56	3.13	0.002761	0.029389		uc021oxb.1
TC01003153.hg.1	6.21	4.56	3.13	0.002761	0.029389		uc021oxc.1
TC20000821.hg.1	3.98	2.34	3.13	0.025408	0.093772	SAMHD1	SAM domain and HD domain 1; NULL
TC02002143.hg.1	6.49	4.85	3.12	0.000758	0.018013	TBC1D8	TBC1 domain family, member 8 (with GRAM domain); NULL
TC11000884.hg.1	3.89	2.24	3.12	0.00869	0.051347		BC038205,uc001pco.3
TC06000542.hg.1	8.56	6.92	3.12	0.025364	0.09367	TBC1D22B	TBC1 domain family, member 22B; NULL
TC03002054.hg.1	5.51	3.87	3.12	0.028976	0.101224	LAMP3	lysosomal-associated membrane protein 3; NULL
TC10002627.hg.1	3.62	1.99	3.1	0.012645	0.063232		linc-FAM25C-3 chr10:-:49272326-49275670
TC01000801.hg.1	6.03	4.4	3.09	0.03303	0.109409	OTTHUMG00000037783; RP5-837I24.6	NULL
TC08002094.hg.1	4.01	2.38	3.09	0.047615	0.137131		linc-POU5F1B-2 chr8:+:126953410-126967652
TC12002628.hg.1	5.02	3.4	3.08	0.000607	0.016757		accn=NR_027918 class=lncRNA name= ref=RefGeneNoncode transcriptId=NR_027918 cpcScore=13.3028000 cnci=-0.1551214
TC01005769.hg.1	4.04	2.42	3.08	0.003825	0.034113		accn=NULL class=lncRNA name= ref=UCSCGeneNoncode transcriptId=uc001elb.3 cpcScore=-1.2080400 cnci=-0.3648869
TC12001306.hg.1	7.12	5.5	3.07	0.001434	0.022345		havana:lincRNA chromosome:GRCh37:12:23334268:23404433:-1 gene:ENSG00000115934 gene_biotype:lincRNA transcript_biotype:lincRNA
TC06002707.hg.1	8.29	6.68	3.06	0.000196	0.011695		accn=AJ223602 class=mRNAlike lncRNA name=NULL ref=H-invitational v7.5 transcriptId=HIT000244843 cpcScore=-1.3328700 cnci=-0.1659887
TC09001201.hg.1	5.57	3.96	3.06	0.000754	0.01796	KLF9	Kruppel-like factor 9; NULL
TC04002680.hg.1	7.85	6.24	3.04	0.005346	0.040012		accn=EF139846 class=mRNAlike lncRNA name=NULL ref=H-invitational v7.5 transcriptId=HIT000394905 cpcScore=-0.0138366 cnci=-0.2421080
TC14001470.hg.1	7.34	5.74	3.03	0.002552	0.028509	GSC	goosecoid homeobox
TC08002401.hg.1	3.74	2.15	3.02	0.002584	0.028642		accn=AK095808 class=mRNAlike lncRNA name=Human lncRNA ref=JounralRNA transcriptId=4020 cpcScore=4.0534300 cnci=-0.4153040
TC04001607.hg.1	6.86	5.27	3.02	0.016691	0.073609	HHIP-AS1	HHIP antisense RNA 1; NULL
TC02003758.hg.1	4.39	2.8	3.02	0.030669	0.104725		accn=NULL class=lncRNA name= ref=EnsemblNoncode transcriptId=ENST00000430904 cpcScore=-1.0592100 cnci=-0.2520200|accn=AK023739 class=mRNAlike lncRNA name=Human lncRNA ref=JounralRNA transcriptId=1499 cpcScore=-1.1602600 cnci=-0.3081587
TC6_ssto_hap7000217.hg.1	8.42	6.84	3.01	0.00048	0.015543	HLA-H	major histocompatibility complex, class I, H (pseudogene)
TC15000084.hg.1	3.77	2.19	3	0.000206	0.011735	SNORD115-11; SNORD115-43; SNORD115-36; SNORD115-29	small nucleolar RNA, C/D box 115-11; small nucleolar RNA, C/D box 115-43; small nucleolar RNA, C/D box 115-36; small nucleolar RNA, C/D box 115-29
TC15000099.hg.1	3.77	2.19	3	0.000206	0.011735	SNORD115-43; SNORD115-36; SNORD115-29; SNORD115-11	small nucleolar RNA, C/D box 115-43; small nucleolar RNA, C/D box 115-36; small nucleolar RNA, C/D box 115-29; small nucleolar RNA, C/D box 115-11
TC15000105.hg.1	3.77	2.19	3	0.000206	0.011735	SNORD115-43; SNORD115-36; SNORD115-29; SNORD115-11	small nucleolar RNA, C/D box 115-43; small nucleolar RNA, C/D box 115-36; small nucleolar RNA, C/D box 115-29; small nucleolar RNA, C/D box 115-11
TC15000112.hg.1	3.77	2.19	3	0.000206	0.011735	SNORD115-43; SNORD115-36; SNORD115-29; SNORD115-11	small nucleolar RNA, C/D box 115-43; small nucleolar RNA, C/D box 115-36; small nucleolar RNA, C/D box 115-29; small nucleolar RNA, C/D box 115-11
TC04000733.hg.1	6.45	4.87	2.99	0.008854	0.051929	ARHGAP10	Rho GTPase activating protein 10; NULL
TC10002814.hg.1	5.13	3.55	2.99	0.008973	0.052329		accn=AK057720 class=mRNAlike lncRNA name=Human lncRNA ref=JounralRNA transcriptId=2596 cpcScore=-1.1481300 cnci=-0.2688246
TC14000585.hg.1	3.67	2.09	2.99	0.026654	0.096424	PPP4R4	protein phosphatase 4, regulatory subunit 4
TC12000334.hg.1	6.14	4.57	2.99	0.030651	0.104691	PCED1B	PC-esterase domain containing 1B
TC07002328.hg.1	5.01	3.44	2.98	0.007225	0.046592		accn=NULL class=lncRNA name= ref=UCSCGeneNoncode transcriptId=uc003tqy.2 cpcScore=-1.0922600 cnci=-0.3271285|accn=NULL class=lincRNA name=Human lincRNA ref=Scripture Reconstruction LincRNAs By Luo transcriptId=linc_luo_1257 cpcScore=-1.4450700 cnci=-0.2625847|accn=S82076 class=mRNAlike lncRNA name=NULL ref=H-invitational v7.5 transcriptId=HIT000217148 cpcScore=-1.4463700 cnci=-0.3037404|linc-ZNF7…
TC09000964.hg.1	6.23	4.66	2.97	0.012456	0.062689	CDKN2A	cyclin-dependent kinase inhibitor 2A; NULL
TC01001140.hg.1	7.09	5.52	2.97	0.029256	0.101847		uc021ovy.1
TC06001422.hg.1	4.19	2.64	2.94	7.6e-05	0.009195	HIST1H2AJ	histone cluster 1, H2aj; NULL
TC11002538.hg.1	4.5	2.94	2.94	0.000929	0.019295		accn=NR_002777 class=lncRNA name= ref=RefGeneNoncode transcriptId=NR_002777 cpcScore=-0.2463670 cnci=-0.3893351
TC02001437.hg.1	4.92	3.37	2.94	0.001068	0.02022	CXCR7	chemokine (C-X-C motif) receptor 7; NULL
TC19002583.hg.1	7.1	5.55	2.94	0.003074	0.030815		accn=NR_027381 class=lncRNA name= ref=RefGeneNoncode transcriptId=NR_027381 cpcScore=4.5242800 cnci=-0.1346640|accn=NR_027382 class=lncRNA name= ref=RefGeneNoncode transcriptId=NR_027382 cpcScore=3.8858200 cnci=-0.1364830
TC01001373.hg.1	6	4.45	2.94	0.022429	0.087341	LY9	lymphocyte antigen 9; NULL
TC02001140.hg.1	4.31	2.76	2.94	0.039035	0.121316	OTTHUMG00000154462; AC020571.3	NULL
TC11000704.hg.1	7.69	6.14	2.93	0.000179	0.011537	TCIRG1	T-cell, immune regulator 1, ATPase, H+ transporting, lysosomal V0 subunit A3
TC03001994.hg.1	6.26	4.71	2.92	0.045546	0.133271	RPL22L1	ribosomal protein L22-like 1; NULL
TC11001411.hg.1	7.87	6.32	2.91	7.2e-05	0.009106	MTRNR2L8; MIR4485; MTRNR2L2	MT-RNR2-like 8; microRNA 4485; MT-RNR2-like 2
TC02003408.hg.1	6.6	5.06	2.91	0.012863	0.063795		linc-TEKT4-4 chr2:+:91954928-91963107|linc-TEKT4-4 chr2:+:91957095-91964043|linc-TEKT4-4 chr2:+:91957136-91963402|linc-TEKT4-4 chr2:+:91957211-91963397|linc-TEKT4-4 chr2:+:91960845-91966523|linc-TEKT4-4 chr2:+:91963367-91970153|linc-TEKT4-4 chr2:+:91966650-91970807
TC07003339.hg.1	5.76	4.22	2.9	0.018238	0.077591	CAV1	caveolin 1, caveolae protein, 22kDa; NULL
TC09000999.hg.1	6.94	5.41	2.89	0.003538	0.032878	DDX58	DEAD (Asp-Glu-Ala-Asp) box polypeptide 58; NULL
TC14000474.hg.1	7.75	6.22	2.89	0.045643	0.13348	BATF	basic leucine zipper transcription factor, ATF-like
TC08000279.hg.1	7.06	5.53	2.88	0.004778	0.037834	GPR124	G protein-coupled receptor 124; NULL
TC19002142.hg.1	3.97	2.44	2.88	0.015872	0.071626		accn=NULL class=lincRNA name=Human lincRNA ref=Scripture Reconstruction LincRNAs By Luo transcriptId=linc_luo_1836 cpcScore=-1.3100000 cnci=-0.3154740
TC16000862.hg.1	7.47	5.94	2.88	0.033508	0.11041	SOCS1	suppressor of cytokine signaling 1; NULL
TC06000328.hg.1	8.55	7.03	2.87	0.000125	0.010657	HLA-A	major histocompatibility complex, class I, A; NULL
TC6_qbl_hap6000219.hg.1	8.4	6.88	2.87	0.000318	0.013604	HLA-H	major histocompatibility complex, class I, H (pseudogene)
TC08000173.hg.1	6.8	5.28	2.87	0.000688	0.017446	SORBS3	sorbin and SH3 domain containing 3; NULL
TC09000709.hg.1	7.05	5.53	2.87	0.001537	0.023045	PPP2R4	protein phosphatase 2A activator, regulatory subunit 4; NULL
TC22001044.hg.1	3.74	2.22	2.87	0.003988	0.034845		accn=NULL class=mRNAlike lncRNA name=vega lncRNA ref=GENCODE transcriptId=OTTHUMT00000320736 cpcScore=-1.3348100 cnci=-0.3267277
TC04002208.hg.1	3.72	2.2	2.87	0.018743	0.078853		accn=BC039411 class=mRNAlike lncRNA name=Human lncRNA ref=JounralRNA transcriptId=2684 cpcScore=-1.2843800 cnci=-0.3883824
TC11000052.hg.1	7.27	5.75	2.86	0.003222	0.03147	LSP1; OTTHUMG00000066644; AC051649.12	lymphocyte-specific protein 1; NULL
TC07002736.hg.1	4.62	3.1	2.85	0.000612	0.016795		accn=NULL class=lincRNA name=Human lincRNA ref=Scripture Reconstruction LincRNAs By Luo transcriptId=linc_luo_1874 cpcScore=-1.3127300 cnci=-0.3547681|linc-VIPR2-4 chr7:-:135852-149362|linc-VIPR2-4 chr7:-:136246-149441|linc-VIPR2-4 chr7:-:144443-145430|linc-VIPR2-4 chr7:-:144642-148690|linc-VIPR2-4 chr7:-:144698-149532|linc-VIPR2-4 chr7:-:144970-149424|linc-VIPR2-4 chr7:-:145949-149532|linc-VIPR2…
TC01005739.hg.1	3.97	2.46	2.84	0.000717	0.017725		accn=NULL class=lincRNA name=Human lincRNA ref=Scripture Reconstruction LincRNAs By Luo transcriptId=linc_luo_1007 cpcScore=-1.6712700 cnci=-0.3891479
TC10001260.hg.1	4.03	2.53	2.84	0.008911	0.052141	PTPN20C	protein tyrosine phosphatase, non-receptor type 20C; NULL
TC17000655.hg.1	6.46	4.95	2.84	0.020768	0.083526	PDK2	pyruvate dehydrogenase kinase, isozyme 2; NULL
TC01001083.hg.1	5.27	3.77	2.83	0.000431	0.015032		BC065231,uc001emi.4
TC04000718.hg.1	3.84	2.34	2.83	0.000775	0.018121	OTTHUMG00000161590; RP11-6L6.4	NULL
TC14000423.hg.1	3.71	2.21	2.83	0.000986	0.019691		havana:lincRNA chromosome:GRCh37:14:70833571:70839810:1 gene:ENSG00000258889 gene_biotype:lincRNA transcript_biotype:lincRNA|havana:lincRNA chromosome:GRCh37:14:70833709:70838831:1 gene:ENSG00000258889 gene_biotype:lincRNA transcript_biotype:lincRNA
TC19000461.hg.1	8.27	6.78	2.83	0.004655	0.037426	FXYD5	FXYD domain containing ion transport regulator 5; NULL
TC10001322.hg.1	4.25	2.75	2.83	0.008708	0.051415	TMEM26	transmembrane protein 26; NULL
TC06001683.hg.1	4.06	2.57	2.81	0.003627	0.033242		ncrna:snoRNA chromosome:GRCh37:6:37218980:37219082:-1 gene:ENSG00000238375 gene_biotype:snoRNA transcript_biotype:snoRNA
TC02002419.hg.1	4.42	2.93	2.81	0.02282	0.088298	RND3	Rho family GTPase 3; NULL
TC07001005.hg.1	7.46	5.97	2.81	0.047414	0.136759	GIMAP2	GTPase, IMAP family member 2; NULL
TC06000298.hg.1	4.18	2.7	2.78	0.00802	0.049275		uc021ytf.1
TC06001457.hg.1	4.18	2.7	2.78	0.00802	0.049275		uc021ysp.1
TC16000104.hg.1	4.18	2.7	2.78	0.00802	0.049275		uc021tbd.1
TC13000358.hg.1	6.29	4.81	2.78	0.009486	0.05394	CLYBL	citrate lyase beta like; NULL
TC04001486.hg.1	7.94	6.47	2.77	0.004156	0.035519	CAMK2D	calcium/calmodulin-dependent protein kinase II delta; NULL
TC05001037.hg.1	5.84	4.37	2.76	0.000123	0.010619	ZFP2	ZFP2 zinc finger protein; NULL
TC15000113.hg.1	3.53	2.07	2.76	0.000835	0.018533	SNORD115-44	small nucleolar RNA, C/D box 115-44
TC02002276.hg.1	7.55	6.08	2.76	0.003995	0.034872	BIN1	bridging integrator 1; NULL
TC10002322.hg.1	9.61	8.14	2.76	0.004056	0.035145		accn=NR_027141 class=lncRNA name= ref=RefGeneNoncode transcriptId=NR_027141 cpcScore=9.4926200 cnci=-0.3375438
TC01001168.hg.1	4.53	3.07	2.75	0.000598	0.016677	OTTHUMG00000013953; RP11-353N4.4	NULL
TC02003843.hg.1	7.25	5.79	2.75	0.003281	0.031696		accn=BC014266 class=mRNAlike lncRNA name=NULL ref=H-invitational v7.5 transcriptId=HIT000088342 cpcScore=1.4310200 cnci=-0.1011220
TC10001099.hg.1	7.54	6.08	2.75	0.012056	0.06153		uc021poc.1
TC17000955.hg.1	4.09	2.63	2.75	0.014906	0.069159		ncrna:snoRNA chromosome:GRCh37:17:80540381:80540476:1 gene:ENSG00000238403 gene_biotype:snoRNA transcript_biotype:snoRNA
TC12000060.hg.1	5.92	4.45	2.75	0.02919	0.101712	CCND2	cyclin D2
TC20000744.hg.1	4.87	3.41	2.74	0.008287	0.050084	OTTHUMG00000032152; RP4-610C12.3	NULL
TC03000306.hg.1	6.67	5.22	2.74	0.009056	0.052543	SLC38A3	solute carrier family 38, member 3; NULL
TC03003091.hg.1	5.65	4.2	2.74	0.013026	0.064213		accn=AK123415 class=mRNAlike lncRNA name=Human lncRNA ref=JounralRNA transcriptId=5040 cpcScore=-1.2573400 cnci=-0.4086837
TC10000863.hg.1	8.3	6.85	2.73	0.002573	0.02859	FAM45A; FAM45B	family with sequence similarity 45, member A; family with sequence similarity 45, member A pseudogene; NULL
TC05002618.hg.1	3.92	2.47	2.73	0.006152	0.042738		linc-CDC42SE2 chr5:+:130588732-130593138|linc-CDC42SE2 chr5:+:130588754-130591014|linc-CDC42SE2 chr5:+:130589969-130593098
TC12003005.hg.1	3.9	2.45	2.73	0.009493	0.053947		linc-BTG1-2 chr12:-:92751372-92757553
TC07003239.hg.1	8.55	7.1	2.73	0.021167	0.084504		accn=NR_024115 class=lncRNA name= ref=RefGeneNoncode transcriptId=NR_024115 cpcScore=2.6855400 cnci=-0.2010907
TC06003589.hg.1	5.57	4.13	2.72	0.000377	0.014379		linc-HLA-B-1 chr6:-:31447758-31462537
TC05003099.hg.1	4.59	3.15	2.72	0.003816	0.034077		accn=NULL class=lincRNA name=Human lincRNA ref=Scripture Reconstruction LincRNAs By Luo transcriptId=linc_luo_379 cpcScore=-1.3455000 cnci=-0.3205328
TC15000087.hg.1	3.21	1.77	2.71	0.000603	0.016696	SNORD115-15	small nucleolar RNA, C/D box 115-15
TC6_apd_hap1000017.hg.1	8.17	6.74	2.7	0.000696	0.017506	HLA-H	major histocompatibility complex, class I, H (pseudogene)
TC01000948.hg.1	4.45	3.02	2.7	0.003769	0.033856	OTTHUMG00000011643; RP5-1160K1.3	NULL
TC01001404.hg.1	6.75	5.32	2.7	0.004782	0.037855		uc021pdg.1
TC10000868.hg.1	7.33	5.89	2.7	0.006459	0.043802	BAG3	BCL2-associated athanogene 3; NULL
TC03001532.hg.1	6.36	4.92	2.7	0.02085	0.083711	LRIG1	leucine-rich repeats and immunoglobulin-like domains 1; NULL
TC04002235.hg.1	3.76	2.33	2.7	0.042635	0.127736		accn=NR_037840 class=lncRNA name= ref=RefGeneNoncode transcriptId=NR_037840 cpcScore=3.7349600 cnci=-0.2700297|accn=CR542007 class=mRNAlike lncRNA name=NULL ref=H-invitational v7.5 transcriptId=HIT000268876 cpcScore=1.6442600 cnci=-0.3504152
TC19001449.hg.1	5.85	4.42	2.69	0.005408	0.040199		uc021ust.1
TC14001022.hg.1	5.63	4.2	2.69	0.035656	0.114678	EGLN3	egl nine homolog 3 (C. elegans); NULL
TC17002284.hg.1	4.31	2.89	2.68	0.000896	0.019042		accn=AK025673 class=mRNAlike lncRNA name=Human lncRNA ref=JounralRNA transcriptId=3218 cpcScore=-1.1657800 cnci=-0.4119898
TC14001118.hg.1	4.56	3.14	2.68	0.004857	0.038156		havana:lincRNA chromosome:GRCh37:14:50793244:50794627:-1 gene:ENSG00000259071 gene_biotype:lincRNA transcript_biotype:lincRNA
TC09002809.hg.1	6.38	4.96	2.68	0.012423	0.062581		accn=NR_028048 class=lncRNA name= ref=RefGeneNoncode transcriptId=NR_028048 cpcScore=7.2982300 cnci=-0.0620811
TC02004508.hg.1	5.92	4.5	2.68	0.013368	0.065085		accn=BC020901 class=mRNAlike lncRNA name=NULL ref=H-invitational v7.5 transcriptId=HIT000090289_06 cpcScore=-1.4196900 cnci=-0.4147777
TC01001143.hg.1	7.52	6.1	2.68	0.013939	0.066639		uc021owi.1
TC01003428.hg.1	7.52	6.1	2.68	0.013939	0.066639		uc021pca.1
TC13000535.hg.1	7.52	6.1	2.68	0.013939	0.066639		uc021rhs.1
TC17001431.hg.1	7.52	6.1	2.68	0.013939	0.066639		uc021twi.1
TC19002629.hg.1	8.26	6.84	2.68	0.037079	0.117487	IFI30	interferon, gamma-inducible protein 30
TC12003207.hg.1	3.27	1.84	2.68	0.045854	0.133866	CLEC12A	C-type lectin domain family 12, member A
TC09000419.hg.1	4.58	3.16	2.67	0.000433	0.015079	UNQ6494; OTTHUMG00000020188; RP11-316P17.2	uncharacterized LOC100129066; NULL
TC16000584.hg.1	8.61	7.19	2.66	2e-05	0.006788		uc021tko.1
TC02004038.hg.1	4.15	2.74	2.66	0.000144	0.011079		accn=AK025105 class=mRNAlike lncRNA name=Human lncRNA ref=JounralRNA transcriptId=4876 cpcScore=-0.3343370 cnci=-0.2979177
TC13000655.hg.1	4.08	2.67	2.66	0.002216	0.027001	LPAR6	lysophosphatidic acid receptor 6; NULL
TC11002245.hg.1	4.09	2.68	2.66	0.002617	0.028792	LOC643733	caspase 4, apoptosis-related cysteine peptidase pseudogene
TC09002411.hg.1	4.9	3.49	2.65	0.001306	0.021608		linc-FREM1 chr9:-:14987299-15146399|linc-FREM1 chr9:-:14987890-14993179|linc-FREM1 chr9:-:14989299-14993140|linc-FREM1 chr9:-:15036629-15065983|linc-FREM1 chr9:-:15040750-15048057
TC01002815.hg.1	4.39	2.98	2.65	0.014997	0.06937	TTLL7	tubulin tyrosine ligase-like family, member 7; NULL
TC0X001106.hg.1	5.12	3.71	2.65	0.046802	0.135567	PJA1	praja ring finger 1, E3 ubiquitin protein ligase; NULL
TC10001495.hg.1	4.52	3.11	2.64	0.013607	0.065748	RNLS	renalase, FAD-dependent amine oxidase; NULL
TC15001507.hg.1	6.84	5.44	2.64	0.037867	0.119046	RORA	RAR-related orphan receptor A; NULL
TC22001467.hg.1	7.34	5.95	2.63	0.013391	0.065154	APOBEC3F	apolipoprotein B mRNA editing enzyme, catalytic polypeptide-like 3F; NULL
TC17002327.hg.1	6.49	5.1	2.63	0.042987	0.128405		accn=NR_027283 class=lncRNA name= ref=RefGeneNoncode transcriptId=NR_027283 cpcScore=3.5457100 cnci=-0.1140412
TC08002430.hg.1	5.03	3.64	2.62	0.0108	0.058006		accn=AK074272 class=mRNAlike lncRNA name=Human lncRNA ref=JounralRNA transcriptId=4032 cpcScore=-1.3323000 cnci=-0.4538090
TC10001366.hg.1	6.47	5.08	2.62	0.019787	0.081209	PRF1	perforin 1 (pore forming protein); NULL
TC01002180.hg.1	7.64	6.25	2.62	0.028649	0.100646	GPR157	G protein-coupled receptor 157; NULL
TC08002626.hg.1	4.76	3.37	2.61	0.018294	0.077733	ZFPM2	zinc finger protein, FOG family member 2; NULL
TC06000718.hg.1	7.23	5.85	2.61	0.025238	0.093395	SMAP1	small ArfGAP 1; NULL
TC06003592.hg.1	8.39	7.01	2.6	0.001214	0.021053		accn=BC055094 class=mRNAlike lncRNA name=NULL ref=H-invitational v7.5 transcriptId=HIT000259495_04 cpcScore=0.0192439 cnci=-0.0362434
TC05000184.hg.1	8.68	7.3	2.6	0.012097	0.061636	PTGER4	prostaglandin E receptor 4 (subtype EP4); NULL
TC0X000034.hg.1	5.72	4.33	2.6	0.015556	0.07084	SHROOM2	shroom family member 2; NULL
TC04000664.hg.1	3.09	1.71	2.6	0.042257	0.127101		BC042378,uc003ihb.3
TC21000730.hg.1	4.1	2.73	2.59	0.000124	0.010657		accn=DQ645738 class=mRNAlike lncRNA name=NULL ref=H-invitational v7.5 transcriptId=HIT000392999 cpcScore=-1.2526200 cnci=-0.2499688
TC04002868.hg.1	4.52	3.15	2.59	0.002865	0.029858		linc-CLDN24-2 chr4:-:184386041-184393909
TC0X000621.hg.1	6.03	4.66	2.59	0.00468	0.037476	RAB33A	RAB33A, member RAS oncogene family; NULL
TC06002956.hg.1	4.81	3.44	2.59	0.006786	0.045046		accn=CR596513 class=mRNAlike lncRNA name=Human lncRNA ref=JounralRNA transcriptId=4578 cpcScore=-1.1390100 cnci=-0.3275873
TC05000227.hg.1	3.35	1.98	2.59	0.039426	0.122065	GZMK	granzyme K (granzyme 3; tryptase II); NULL
TC06000303.hg.1	6.02	4.66	2.58	0.000142	0.011037		uc021ytk.1
TC06001477.hg.1	6.02	4.66	2.58	0.000142	0.011037		uc021ytm.1
TC14002161.hg.1	5.34	3.97	2.58	0.001188	0.020898		linc-RTL1-7 chr14:-:101586896-101587425
TC10001631.hg.1	7.45	6.09	2.58	0.006252	0.043051	CALHM2	calcium homeostasis modulator 2; NULL
TC11001456.hg.1	6.67	5.3	2.58	0.024013	0.090792	KCNJ11	potassium inwardly-rectifying channel, subfamily J, member 11
TC17000800.hg.1	6.26	4.89	2.58	0.041157	0.124977	LOC440461	Rho GTPase activating protein 27 pseudogene
TC16000805.hg.1	5.38	4.02	2.57	0.006047	0.042446		uc021tbe.1
TC06001972.hg.1	7.67	6.31	2.57	0.008142	0.049628	HACE1	HECT domain and ankyrin repeat containing E3 ubiquitin protein ligase 1; NULL
TC01006315.hg.1	7.57	6.21	2.57	0.013456	0.065326	SEPN1	selenoprotein N, 1; NULL
TC14002263.hg.1	8.45	7.09	2.57	0.036884	0.117174	IGHV3-33	immunoglobulin heavy variable 3-33; NULL
TC04002929.hg.1	5.35	3.99	2.57	0.040373	0.123768	BST1	bone marrow stromal cell antigen 1; NULL
TC08000977.hg.1	4.46	3.11	2.56	3.3e-05	0.007504		cdna:known chromosome:GRCh37:8:11413760:11415531:-1 gene:ENSG00000255518 gene_biotype:antisense transcript_biotype:antisense
TC17000915.hg.1	7.92	6.56	2.56	0.001135	0.020635	GAA	glucosidase, alpha; acid
TC14002190.hg.1	4.65	3.29	2.56	0.002592	0.028682	TRDV1	T cell receptor delta variable 1
TC01001469.hg.1	3.6	2.24	2.56	0.00369	0.033493	XCL1	chemokine (C motif) ligand 1; NULL
TC10002441.hg.1	7.56	6.2	2.56	0.012096	0.061636		accn=NR_033494 class=lncRNA name= ref=RefGeneNoncode transcriptId=NR_033494 cpcScore=4.1373200 cnci=-0.0915648
TC17001393.hg.1	5.59	4.24	2.55	0.005702	0.041328		DQ579850,uc002kim.1
TC15002091.hg.1	6.9	5.55	2.55	0.019975	0.081682		accn=NULL class=lncRNA name= ref=UCSCGeneNoncode transcriptId=uc001yxd.2 cpcScore=-1.3837000 cnci=-0.4524243|accn=AF019618 class=mRNAlike lncRNA name=Human lncRNA ref=JounralRNA transcriptId=49 cpcScore=-1.3870700 cnci=-0.4743428
TC06000889.hg.1	7.08	5.73	2.55	0.027094	0.09739	SLC16A10	solute carrier family 16, member 10 (aromatic amino acid transporter); NULL
TC19000797.hg.1	8.16	6.82	2.54	0.001881	0.02497	ZNF880	zinc finger protein 880
TC12001430.hg.1	4.19	2.84	2.54	0.006091	0.042566	AMIGO2	adhesion molecule with Ig-like domain 2
TC16001574.hg.1	5.86	4.52	2.54	0.021555	0.085385		accn=Y18213 class=mRNAlike lncRNA name=NULL ref=H-invitational v7.5 transcriptId=HIT000326074 cpcScore=1.7554800 cnci=-0.0731155
TC01005732.hg.1	6.89	5.54	2.54	0.049253	0.140197		accn=NR_026665 class=lncRNA name= ref=RefGeneNoncode transcriptId=NR_026665 cpcScore=3.7703600 cnci=-0.3432788|accn=S79616 class=mRNAlike lncRNA name=NULL ref=H-invitational v7.5 transcriptId=HIT000216858 cpcScore=1.6507900 cnci=-0.1808494
TC09000923.hg.1	4.4	3.06	2.53	0.001181	0.020854	TTC39B	tetratricopeptide repeat domain 39B; NULL
TC0X001246.hg.1	3.86	2.52	2.53	0.002821	0.029658	MIR1256	microRNA 1256
TC12001967.hg.1	6.79	5.45	2.53	0.004172	0.035601	HVCN1	hydrogen voltage-gated channel 1
TC21000095.hg.1	4.33	2.99	2.53	0.017123	0.074759	MAP3K7CL; C21orf7	MAP3K7 C-terminal like; NULL
TC02004413.hg.1	4.7	3.36	2.52	0.000275	0.013109		accn=BC053735 class=mRNAlike lncRNA name=Human lncRNA ref=JounralRNA transcriptId=1338 cpcScore=-1.1451800 cnci=-0.2481288
TC05002491.hg.1	3.47	2.13	2.52	0.0036	0.033151		accn=NULL class=lncRNA name= ref=UCSCGeneNoncode transcriptId=uc003kit.2 cpcScore=0.1007660 cnci=-0.2997449
TC04001585.hg.1	6.82	5.5	2.51	0.000769	0.018084	MAML3	mastermind-like 3 (Drosophila); NULL
TC22001187.hg.1	3.57	2.26	2.49	3.5e-05	0.007568		accn=NULL class=mRNAlike lncRNA name=vega lncRNA ref=GENCODE transcriptId=OTTHUMT00000316076 cpcScore=0.1310970 cnci=-0.3773054
TC17000259.hg.1	4.3	2.98	2.49	0.000201	0.011704		DQ600835,uc010vzi.1
TC17001220.hg.1	4.3	2.98	2.49	0.000201	0.011704		DQ584883,uc010vxx.1
TC01003029.hg.1	6.18	4.86	2.49	0.012142	0.061768	CD58	CD58 molecule; NULL
TC08000975.hg.1	6.25	4.93	2.48	0.001711	0.024026	FAM167A	family with sequence similarity 167, member A; NULL
TC09000662.hg.1	6.02	4.71	2.48	0.006177	0.042856	RALGPS1	Ral GEF with PH domain and SH3 binding motif 1; NULL
TC14000843.hg.1	3.9	2.59	2.48	0.010138	0.055961	LINC00226	long intergenic non-protein coding RNA 226; NULL
TC17002723.hg.1	5.19	3.88	2.48	0.038638	0.120521		linc-VEZF1 chr17:-:56066402-56070840|linc-VEZF1 chr17:-:56066404-56072211|linc-VEZF1 chr17:-:56066419-56070816|linc-VEZF1 chr17:-:56066422-56070937|linc-VEZF1 chr17:-:56066422-56067684
TC22000265.hg.1	6.34	5.03	2.48	0.043397	0.129196	APOL1	apolipoprotein L, 1; NULL
TC01000323.hg.1	6.24	4.94	2.47	9.5e-05	0.009808	LDLRAP1	low density lipoprotein receptor adaptor protein 1; NULL
TC01001931.hg.1	3.42	2.12	2.47	0.001192	0.020898	OTTHUMG00000041308; RP4-799P18.4	NULL
TC11001441.hg.1	5.11	3.8	2.47	0.003257	0.031617		cdna:known chromosome:GRCh37:11:14284392:14295237:-1 gene:ENSG00000254418 gene_biotype:antisense transcript_biotype:antisense
TC11001115.hg.1	9.66	8.36	2.47	0.018832	0.079058	UBASH3B	ubiquitin associated and SH3 domain containing B
TC03000164.hg.1	3.9	2.59	2.47	0.044224	0.130752	CCR4	chemokine (C-C motif) receptor 4; NULL
TC6_cox_hap2000026.hg.1	8.4	7.1	2.46	0.00048	0.015543	HLA-A	major histocompatibility complex, class I, A; NULL
TC02000069.hg.1	6.57	5.27	2.46	0.0021	0.026382	PQLC3	PQ loop repeat containing 3; NULL
TC17002830.hg.1	7.77	6.47	2.46	0.003089	0.030867		accn=NR_033683 class=lncRNA name= ref=RefGeneNoncode transcriptId=NR_033683 cpcScore=6.7538000 cnci=-0.1007668|accn=NR_033685 class=lncRNA name= ref=RefGeneNoncode transcriptId=NR_033685 cpcScore=6.1430900 cnci=-0.0946908|accn=NR_033682 class=lncRNA name= ref=RefGeneNoncode transcriptId=NR_033682 cpcScore=7.0972700 cnci=-0.0873117|accn=NR_033681 class=lncRNA name= ref=RefGeneNoncode transcriptId=…
TC20000928.hg.1	9.39	8.09	2.46	0.015881	0.071658	B4GALT5	UDP-Gal:betaGlcNAc beta 1,4- galactosyltransferase, polypeptide 5; NULL
TC02002858.hg.1	3.69	2.39	2.46	0.016154	0.072366	HTR2B	5-hydroxytryptamine (serotonin) receptor 2B, G protein-coupled; NULL
TC15000877.hg.1	4.34	3.05	2.45	0.000177	0.011537	SV2B	synaptic vesicle glycoprotein 2B; NULL
TC01002653.hg.1	4.59	3.3	2.45	0.006706	0.04475		AK090844,uc001ctg.1
TC02003616.hg.1	3.89	2.6	2.45	0.007577	0.047878		linc-KYNU-1 chr2:+:140227344-140235317
TC07001546.hg.1	3.58	2.29	2.45	0.00805	0.049369	FGL2	fibrinogen-like 2; NULL
TC16000426.hg.1	6.29	5	2.45	0.008371	0.050348	GPT2	glutamic pyruvate transaminase (alanine aminotransferase) 2; NULL
TC12001578.hg.1	10.22	8.93	2.45	0.01654	0.073221	TESPA1	thymocyte expressed, positive selection associated 1
TC18000176.hg.1	8.87	7.58	2.45	0.027055	0.097321	SCARNA17	small Cajal body-specific RNA 17
TC05001332.hg.1	5.04	3.75	2.44	0.002746	0.029341		RP11-269M20.2,OTTHUMT00000368772
TC17002458.hg.1	6.8	5.51	2.44	0.00696	0.04565		accn=AK092218 class=mRNAlike lncRNA name=Human lncRNA ref=JounralRNA transcriptId=2936 cpcScore=-1.0603200 cnci=-0.3769316
TC03000015.hg.1	5.96	4.68	2.44	0.013781	0.066214	BHLHE40	basic helix-loop-helix family, member e40; NULL
TC02004761.hg.1	5.51	4.22	2.44	0.022933	0.088501		accn=AK021632 class=mRNAlike lncRNA name=Human lncRNA ref=JounralRNA transcriptId=1501 cpcScore=-1.0372300 cnci=-0.4008757
TC17001732.hg.1	5.45	4.16	2.44	0.040178	0.12343	RNF43	ring finger protein 43
TC19001595.hg.1	6.43	5.14	2.43	0.001216	0.021066	KCNN4	potassium intermediate/small conductance calcium-activated channel, subfamily N, member 4
TC10001261.hg.1	4.75	3.47	2.43	0.004889	0.038277	FRMPD2; FRMPD2P2; FRMPD2P1; OTTHUMG00000018167; RP11-13E1.3	FERM and PDZ domain containing 2; FERM and PDZ domain containing 2 pseudogene 2; FERM and PDZ domain containing 2 pseudogene 1; NULL
TC04000699.hg.1	3.96	2.68	2.43	0.01055	0.057218	GAB1	GRB2-associated binding protein 1; NULL
TC12002444.hg.1	3.39	2.12	2.42	0.000126	0.01067		accn=NULL class=lncRNA name= ref=UCSCGeneNoncode transcriptId=uc001svy.1 cpcScore=-0.0152401 cnci=-0.3394250
TC20000920.hg.1	5.89	4.61	2.42	0.000804	0.018217	PREX1	phosphatidylinositol-3,4,5-trisphosphate-dependent Rac exchange factor 1; NULL
TC21000225.hg.1	7.04	5.77	2.42	0.001353	0.021842	TRPM2	transient receptor potential cation channel, subfamily M, member 2; NULL
TC01001569.hg.1	7.36	6.08	2.42	0.003211	0.03141	IER5	immediate early response 5; NULL
TC20001194.hg.1	6.91	5.63	2.42	0.0174	0.075521		accn=L32168 class=mRNAlike lncRNA name=NULL ref=H-invitational v7.5 transcriptId=HIT000192878 cpcScore=-1.2888100 cnci=-0.2696699
TC05001502.hg.1	4.52	3.25	2.42	0.020091	0.081977	F2RL2	coagulation factor II (thrombin) receptor-like 2; NULL
TC14001389.hg.1	3.5	2.22	2.42	0.031659	0.106698		cdna:known chromosome:GRCh37:14:88477131:88481955:-1 gene:ENSG00000258407 gene_biotype:processed_transcript transcript_biotype:processed_transcript
TC08002460.hg.1	3.72	2.45	2.42	0.039341	0.121898		accn=AL512742 class=mRNAlike lncRNA name=Human lncRNA ref=JounralRNA transcriptId=4047 cpcScore=-1.0539400 cnci=-0.3199474
TC19001136.hg.1	6.75	5.48	2.41	0.001112	0.020542	ADAMTS10	ADAM metallopeptidase with thrombospondin type 1 motif, 10
TC02004653.hg.1	4.32	3.05	2.41	0.00142	0.022245		linc-RPRM-6 chr2:-:156082422-156088030
TC10001006.hg.1	6.93	5.66	2.41	0.004384	0.036364	IL15RA	interleukin 15 receptor, alpha; NULL
TC03000316.hg.1	8.56	7.29	2.41	0.004679	0.037476	MAPKAPK3	mitogen-activated protein kinase-activated protein kinase 3; NULL
TC02000898.hg.1	3.37	2.1	2.41	0.009904	0.055286	OTTHUMG00000153649; AC016710.1	NULL
TC11000741.hg.1	6.19	4.93	2.41	0.013936	0.066639		cdna:known chromosome:GRCh37:11:71422786:71433273:1 gene:ENSG00000255319 gene_biotype:pseudogene transcript_biotype:processed_transcript
TC10001186.hg.1	5.91	4.65	2.41	0.017136	0.074798	OTTHUMG00000017976; RP11-258F22.1	NULL
TC08001138.hg.1	6.91	5.65	2.4	0.000576	0.01652	RAB11FIP1	RAB11 family interacting protein 1 (class I); NULL
TC01001660.hg.1	5.82	4.55	2.4	0.001102	0.020509	RPS10P7; OTTHUMG00000035770; RP11-134G8.5	ribosomal protein S10 pseudogene 7; NULL
TC10000796.hg.1	5.51	4.24	2.4	0.001142	0.020652	RNU4-5P	RNA, U4 small nuclear 5, pseudogene
TC01005794.hg.1	6.14	4.88	2.4	0.01257	0.063028		accn=NULL class=lncRNA name= ref=EnsemblNoncode transcriptId=ENST00000381475 cpcScore=0.1796210 cnci=-0.2329883|accn=NULL class=lncRNA name= ref=UCSCGeneNoncode transcriptId=uc001eqn.2 cpcScore=-0.9947020 cnci=-0.2332997|accn=NULL class=lncRNA name= ref=UCSCGeneNoncode transcriptId=uc009wjx.1 cpcScore=0.3925350 cnci=-0.1411235|accn=NULL class=lncRNA name= ref=UCSCGeneNoncode transcriptId=uc009wjy…
TC17001905.hg.1	6.87	5.61	2.4	0.041764	0.126196	MXRA7	matrix-remodelling associated 7
TC15000945.hg.1	4.15	2.9	2.39	0.013757	0.066168	ARRDC4	arrestin domain containing 4; NULL
TC07002001.hg.1	5.05	3.8	2.39	0.018757	0.078894		uc022apb.1
TC12000868.hg.1	8.03	6.78	2.38	0.000229	0.01215	SH2B3	SH2B adaptor protein 3
TC10000211.hg.1	5.32	4.07	2.38	0.000296	0.013381	MAP3K8	mitogen-activated protein kinase kinase kinase 8; NULL
TC06001440.hg.1	4.26	3.01	2.38	0.001126	0.020591	ZSCAN23	zinc finger and SCAN domain containing 23; NULL
TC6_cox_hap2000236.hg.1	9.23	7.98	2.38	0.001755	0.024185	HLA-C	major histocompatibility complex, class I, C; NULL
TC12001822.hg.1	4.23	2.97	2.38	0.003839	0.034159		cdna:known chromosome:GRCh37:12:94665926:94670971:-1 gene:ENSG00000258172 gene_biotype:antisense transcript_biotype:antisense
TC03000257.hg.1	4.15	2.9	2.38	0.004657	0.037426	CCRL2; OTTHUMG00000156467; RP11-24F11.5	chemokine (C-C motif) receptor-like 2; NULL
TC22001468.hg.1	6.08	4.83	2.38	0.009847	0.05509	APOBEC3G	apolipoprotein B mRNA editing enzyme, catalytic polypeptide-like 3G; NULL
TC02002083.hg.1	7.38	6.12	2.38	0.025862	0.094816	LOC654342	lymphocyte-specific protein 1 pseudogene
TC07002634.hg.1	8.69	7.45	2.37	0.001552	0.023123		accn=Z77833 class=mRNAlike lncRNA name=NULL ref=H-invitational v7.5 transcriptId=HIT000328125 cpcScore=0.2473370 cnci=-0.2509225|accn=X92789 class=mRNAlike lncRNA name=NULL ref=H-invitational v7.5 transcriptId=HIT000324591 cpcScore=0.0423247 cnci=-0.1824527|accn=X92773 class=mRNAlike lncRNA name=NULL ref=H-invitational v7.5 transcriptId=HIT000324575 cpcScore=0.1942440 cnci=-0.1713994|accn=M97725 …
TC19001881.hg.1	4.65	3.41	2.37	0.007493	0.047586	NLRP11	NLR family, pyrin domain containing 11
TC03002498.hg.1	7.31	6.07	2.37	0.017326	0.075322		accn=NR_028444 class=lncRNA name= ref=RefGeneNoncode transcriptId=NR_028444 cpcScore=2.9440200 cnci=-0.0979936
TCUn_gl000220000001.hg.1	10.36	9.11	2.37	0.046161	0.134447	RNA5-8S5; LOC100507412	RNA, 5.8S ribosomal 5; uncharacterized LOC100507412
TC17001059.hg.1	5.73	4.5	2.35	0.001015	0.019918	NLRP1; LOC728392; RNU7-31P	NLR family, pyrin domain containing 1; uncharacterized LOC728392; RNA, U7 small nuclear 31 pseudogene; NULL
TC15001429.hg.1	4.72	3.49	2.35	0.00155	0.023116		DQ589785,uc010ufw.1
TC07003112.hg.1	3.84	2.61	2.35	0.037844	0.119019		linc-C7orf66-2 chr7:-:110072295-110174811|linc-C7orf66-2 chr7:-:110072867-110165618
TC13001189.hg.1	4.92	3.68	2.35	0.046648	0.135323		linc-NDFIP2-1 chr13:+:79980443-79998466|linc-NDFIP2-1 chr13:+:79980443-79997087|linc-NDFIP2-1 chr13:+:79989201-79997124|linc-NDFIP2-1 chr13:+:79989201-79997124|linc-NDFIP2-1 chr13:+:79989245-79998929|linc-NDFIP2-1 chr13:+:79989443-79999377|linc-NDFIP2-1 chr13:+:79991969-80001485|linc-NDFIP2-1 chr13:+:79991969-79997389
TC01000142.hg.1	6.47	5.24	2.34	0.000728	0.017813	PTCHD2	patched domain containing 2; NULL
TC03002740.hg.1	5.5	4.27	2.34	0.011584	0.060182		accn=AF147314 class=mRNAlike lncRNA name=NULL ref=H-invitational v7.5 transcriptId=HIT000071387 cpcScore=-1.1132300 cnci=-1.0000000
TC02002172.hg.1	9.81	8.59	2.34	0.040688	0.12433	RGPD3	RANBP2-like and GRIP domain containing 3; NULL
TC06001209.hg.1	4.66	3.44	2.33	0.000809	0.018279		AX747750,uc003mth.1
TC17000834.hg.1	11.14	9.92	2.33	0.003809	0.034043	SLC9A3R1; MIR3615	solute carrier family 9, subfamily A (NHE3, cation proton antiporter 3), member 3 regulator 1; microRNA 3615
TC14000189.hg.1	3.57	2.36	2.32	8.3e-05	0.009429		ncrna:miRNA chromosome:GRCh37:14:76814398:76814481:-1 gene:ENSG00000212061 gene_biotype:miRNA transcript_biotype:miRNA
TC02001234.hg.1	4.39	3.17	2.32	0.000151	0.011242	IDH1-AS1	IDH1 antisense RNA 1; NULL
TC03000351.hg.1	4.35	3.13	2.32	0.002087	0.026293	CACNA1D	calcium channel, voltage-dependent, L type, alpha 1D subunit; NULL
TC19000066.hg.1	7	5.79	2.32	0.002393	0.027815	S1PR4	sphingosine-1-phosphate receptor 4
TC02000966.hg.1	5.24	4.03	2.32	0.002499	0.028232	LOC643072; OTTHUMG00000154041; AC009506.1	uncharacterized LOC643072; NULL
TC04001615.hg.1	6.84	5.62	2.32	0.004114	0.035361	ZNF827	zinc finger protein 827; NULL
TC0X000267.hg.1	9.68	8.47	2.32	0.010838	0.058081	PLP2	proteolipid protein 2 (colonic epithelium-enriched); NULL
TC15000046.hg.1	5.2	3.99	2.32	0.017934	0.076893		havana:lincRNA chromosome:GRCh37:15:25277020:25281637:1 gene:ENSG00000257151 gene_biotype:lincRNA transcript_biotype:lincRNA
TC0X002230.hg.1	4.98	3.77	2.32	0.017964	0.076984		accn=CR601260 class=mRNAlike lncRNA name=Human lncRNA ref=JounralRNA transcriptId=235 cpcScore=-0.8961800 cnci=-0.2708907
TC04000826.hg.1	5.75	4.53	2.32	0.030641	0.104683	KLHL2	kelch-like family member 2; NULL
TC10002121.hg.1	3.81	2.6	2.31	0.00012	0.010601		accn=NULL class=mRNAlike lncRNA name=vega lncRNA ref=GENCODE transcriptId=OTTHUMT00000048552 cpcScore=-0.9632540 cnci=-0.4081093
TC6_apd_hap1000019.hg.1	8.31	7.1	2.31	0.000648	0.017086	HLA-A	major histocompatibility complex, class I, A; NULL
TC10002196.hg.1	8.57	7.36	2.31	0.049341	0.140372		accn=NR_028034 class=lncRNA name= ref=RefGeneNoncode transcriptId=NR_028034 cpcScore=4.2108400 cnci=-0.3313194|accn=NR_028033 class=lncRNA name= ref=RefGeneNoncode transcriptId=NR_028033 cpcScore=5.6149000 cnci=-0.3400941
TC14001361.hg.1	4.18	2.98	2.3	0.002356	0.027648		cdna:known chromosome:GRCh37:14:80077761:80099654:-1 gene:ENSG00000259106 gene_biotype:antisense transcript_biotype:antisense
TC12002016.hg.1	8.62	7.42	2.3	0.00263	0.028878	WSB2	WD repeat and SOCS box containing 2
TC06003141.hg.1	4.65	3.46	2.3	0.004773	0.037814		accn=AF195656 class=mRNAlike lncRNA name=NULL ref=H-invitational v7.5 transcriptId=HIT000073652 cpcScore=2.7953600 cnci=-0.2672327
TC04000158.hg.1	3.79	2.59	2.3	0.008017	0.049269	SLIT2	slit homolog 2 (Drosophila); NULL
TC01003968.hg.1	7.58	6.38	2.3	0.016579	0.073333	EGLN1	egl nine homolog 1 (C. elegans); NULL
TC12002552.hg.1	11.13	9.93	2.3	0.027474	0.0982		accn=NULL class=lncRNA name= ref=UCSCGeneNoncode transcriptId=uc001tkz.2 cpcScore=-0.7173540 cnci=-0.2756519
TC07000055.hg.1	7.11	5.92	2.3	0.032201	0.107786	FSCN1; LOC100653350	fascin homolog 1, actin-bundling protein (Strongylocentrotus purpuratus); uncharacterized LOC100653350; NULL
TC02003769.hg.1	3.75	2.56	2.29	0.000126	0.01067		accn=NULL class=lincRNA name=Human lincRNA ref=Scripture Reconstruction LincRNAs By Luo transcriptId=linc_luo_1585 cpcScore=-1.4660100 cnci=-0.2396763
TC18000585.hg.1	5.72	4.53	2.29	0.000177	0.011537	MBP	myelin basic protein; NULL
TC06003661.hg.1	4.65	3.45	2.29	0.000832	0.018514		linc-MRPS18A-5 chr6:-:44058592-44063343|linc-MRPS18A-5 chr6:-:44059156-44060479|linc-MRPS18A-5 chr6:-:44061484-44067500
TC06002090.hg.1	6.47	5.28	2.29	0.020984	0.084077	SOGA3; KIAA0408; OTTHUMG00000166438; C6orf174	SOGA family member 3; KIAA0408; NULL
TC14001795.hg.1	4.05	2.85	2.29	0.028603	0.100552		linc-GPR65-6 chr14:+:86378384-86537310|linc-GPR65-6 chr14:+:86400964-86596167|linc-GPR65-6 chr14:+:86401067-86596295|linc-GPR65-6 chr14:+:86401086-86415552|linc-GPR65-6 chr14:+:86531504-86596025|linc-GPR65-6 chr14:+:86537218-86596675|linc-GPR65-6 chr14:+:86594759-86596174
TC05002270.hg.1	6.5	5.31	2.28	2.7e-05	0.006995		linc-TRIO-5 chr5:+:10564449-10657959|linc-TRIO-5 chr5:+:10564767-10638283|linc-TRIO-5 chr5:+:10564769-10657930
TC06000979.hg.1	3.6	2.4	2.28	0.000753	0.01796	TMEM200A	transmembrane protein 200A; NULL
TC06000717.hg.1	5.37	4.18	2.28	0.007868	0.048818	C6orf57	chromosome 6 open reading frame 57; NULL
TC06001467.hg.1	6.86	5.68	2.28	0.016046	0.072079		uc021ytb.1
TC07000849.hg.1	3.21	2.01	2.28	0.039103	0.121465	OTTHUMG00000155617; AC024084.1	NULL
TC07002613.hg.1	4.57	3.39	2.27	0.000549	0.016193		linc-AKR1D1 chr7:+:136848879-136850347
TC17001795.hg.1	6.94	5.76	2.27	0.046406	0.13494		DQ572107,uc002jdy.1
TC19002722.hg.1	7.02	5.85	2.26	0.000302	0.013385	RDH13	retinol dehydrogenase 13 (all-trans/9-cis)
TC09000462.hg.1	7.62	6.44	2.26	0.00034	0.013876	LOC100132077; OTTHUMG00000020262; RP11-307E17.8	uncharacterized LOC100132077; NULL
TC15000079.hg.1	3.17	1.99	2.26	0.000419	0.014919	SNORD115-5; SNORD115-9	small nucleolar RNA, C/D box 115-5; small nucleolar RNA, C/D box 115-9
TC15000082.hg.1	3.17	1.99	2.26	0.000419	0.014919	SNORD115-12; SNORD115-9	small nucleolar RNA, C/D box 115-12; small nucleolar RNA, C/D box 115-9
TC15000085.hg.1	3.17	1.99	2.26	0.000419	0.014919	SNORD115-12; SNORD115-9	small nucleolar RNA, C/D box 115-12; small nucleolar RNA, C/D box 115-9
TC19001721.hg.1	6.71	5.54	2.26	0.001643	0.02366	RRAS	related RAS viral (r-ras) oncogene homolog
TC01004728.hg.1	4.92	3.75	2.26	0.001963	0.025537		accn=NULL class=lncRNA name= ref=UCSCGeneNoncode transcriptId=uc009wlb.1 cpcScore=1.4986400 cnci=-0.1497188|accn=NULL class=lncRNA name= ref=UCSCGeneNoncode transcriptId=uc009wlc.2 cpcScore=0.2692240 cnci=-0.1819504|accn=NULL class=lincRNA name=Human lincRNA ref=Scripture Reconstruction LincRNAs By Luo transcriptId=linc_luo_1947 cpcScore=-1.3172100 cnci=-0.2614978|linc-FCGR1A-1 chr1:+:149672996-1…
TC10000204.hg.1	5.2	4.02	2.26	0.002449	0.028061	PTCHD3P1; LOC387647; OTTHUMG00000017881; RP11-534G20.3	patched domain containing 3 pseudogene 1; patched domain containing 3 pseudogene; NULL
TC10002640.hg.1	7.17	6	2.26	0.004979	0.038599		accn=AY364088 class=mRNAlike lncRNA name=NULL ref=H-invitational v7.5 transcriptId=HIT000253210 cpcScore=1.3743700 cnci=-0.2600748
TC0M000026.hg.1	10.47	9.29	2.26	0.006133	0.042685		accn=NULL class=lncRNA name= ref=UCSCGeneNoncode transcriptId=uc004coz.1 cpcScore=-1.4258400 cnci=-0.3036949
TC06000237.hg.1	5.43	4.26	2.26	0.025464	0.093893		uc021ypq.1
TC19001428.hg.1	4.8	3.62	2.26	0.027897	0.099063		DQ574970,uc002nwu.1
TC06003752.hg.1	4.53	3.36	2.26	0.03595	0.115284		accn=NULL class=lincRNA name=Human lincRNA ref=Scripture Reconstruction LincRNAs By Luo transcriptId=linc_luo_465 cpcScore=-1.4097000 cnci=-0.4721185
TC02002039.hg.1	6.73	5.55	2.26	0.037046	0.117409	CAPG	capping protein (actin filament), gelsolin-like; NULL
TC03001074.hg.1	4.9	3.73	2.26	0.042409	0.127285	LINC00884; OTTHUMG00000156037; AC046143.7	long intergenic non-protein coding RNA 884; NULL
TC19002320.hg.1	6.6	5.43	2.25	0.00035	0.013944		accn=BC038753 class=mRNAlike lncRNA name=NULL ref=H-invitational v7.5 transcriptId=HIT000095348 cpcScore=-1.2559700 cnci=-0.1334372|accn=BC045573 class=mRNAlike lncRNA name=Human lncRNA ref=JounralRNA transcriptId=688 cpcScore=-1.2584600 cnci=-0.1787739
TC01001158.hg.1	4.8	3.63	2.25	0.000626	0.016894	LOC388692; LINC00869; OTTHUMG00000041632; RP11-403I13.8; OTTHUMG00000041568; RP11-403I13.7	uncharacterized LOC388692; long intergenic non-protein coding RNA 869; NULL
TC17001852.hg.1	4.76	3.59	2.25	0.005269	0.039698		Z49982,uc002jke.3
TC19001907.hg.1	4.88	3.71	2.25	0.008131	0.049598	ZNF418	zinc finger protein 418
TC08001788.hg.1	3.87	2.7	2.25	0.013822	0.066346		linc-ERI1-3 chr8:+:8780048-8784509
TC09001580.hg.1	5.78	4.62	2.25	0.042967	0.128371	NR6A1	nuclear receptor subfamily 6, group A, member 1; NULL
TC06003810.hg.1	4.49	3.33	2.24	5.4e-05	0.008666		accn=NULL class=mRNAlike lncRNA name=vega lncRNA ref=GENCODE transcriptId=OTTHUMT00000041897 cpcScore=-1.1784800 cnci=-0.2825624|accn=NULL class=mRNAlike lncRNA name=vega lncRNA ref=GENCODE transcriptId=OTTHUMT00000041898 cpcScore=-0.3205610 cnci=-0.2150632
TC02003198.hg.1	4.05	2.89	2.24	0.000795	0.018191		accn=CR623536 class=mRNAlike lncRNA name=Human lncRNA ref=JounralRNA transcriptId=1239 cpcScore=-1.2207100 cnci=-0.2546704|linc-PRKCE-4 chr2:+:45181802-45195897
TC16000525.hg.1	6.37	5.2	2.24	0.002624	0.028841	CES3	carboxylesterase 3; NULL
TC17002115.hg.1	5.55	4.38	2.24	0.003796	0.034005		accn=CR618823 class=mRNAlike lncRNA name=Human lncRNA ref=JounralRNA transcriptId=5171 cpcScore=-1.2730500 cnci=-0.3617070|linc-DHRS7B-5 chr17:+:20691696-20692707
TC07002897.hg.1	5.67	4.51	2.24	0.00399	0.034845		linc-TARP-1 chr7:-:38391052-38394123
TC6_mcf_hap5000206.hg.1	9.48	8.32	2.24	0.005511	0.040551	HLA-A	major histocompatibility complex, class I, A; NULL
TC20000927.hg.1	6.1	4.94	2.24	0.015917	0.071731	PTGIS	prostaglandin I2 (prostacyclin) synthase; NULL
TC12002124.hg.1	5.36	4.19	2.24	0.019018	0.079486	TMEM132D	transmembrane protein 132D
TC04002887.hg.1	3.65	2.49	2.24	0.02502	0.093005		accn=AF049885 class=mRNAlike lncRNA name=Human lncRNA ref=JounralRNA transcriptId=2758 cpcScore=6.5841200 cnci=-0.0747497
TC01005312.hg.1	4.23	3.07	2.23	0.000138	0.010955		accn=NULL class=lncRNA name= ref=UCSCGeneNoncode transcriptId=uc001ben.1 cpcScore=0.2807660 cnci=-0.2675028
TC6_dbb_hap3000214.hg.1	8.09	6.94	2.23	0.000624	0.016887	HLA-H	major histocompatibility complex, class I, H (pseudogene)
TC01006082.hg.1	4.7	3.54	2.23	0.001052	0.02014		linc-IRF6-1 chr1:-:210438847-210440481
TC15000990.hg.1	3.94	2.78	2.23	0.002361	0.027669		DQ570882,uc002ccv.1
TC01002266.hg.1	6.05	4.89	2.23	0.003921	0.034535		uc021ogp.1
TC10002618.hg.1	5.21	4.05	2.23	0.004368	0.036272		accn=NR_033172 class=lncRNA name= ref=RefGeneNoncode transcriptId=NR_033172 cpcScore=3.9081300 cnci=-0.2269262
TC22000478.hg.1	6.01	4.85	2.23	0.004658	0.037426	MICAL3; OTTHUMG00000150085; XXbac-B461K10.4	microtubule associated monooxygenase, calponin and LIM domain containing 3; NULL
TC04002547.hg.1	6.76	5.6	2.23	0.005325	0.039921		accn=NULL class=lincRNA name=Human lincRNA ref=Scripture Reconstruction LincRNAs By Luo transcriptId=linc_luo_291 cpcScore=-1.3139400 cnci=-1.0000000
TC11001589.hg.1	6.68	5.53	2.23	0.008696	0.051369	CHST1	carbohydrate (keratan sulfate Gal-6) sulfotransferase 1
TC07002021.hg.1	8.06	6.9	2.23	0.023312	0.089328	GIMAP6	GTPase, IMAP family member 6; NULL
TC01004726.hg.1	4.72	3.57	2.22	0.000254	0.012524		accn=NULL class=lncRNA name= ref=UCSCGeneNoncode transcriptId=uc010pbf.1 cpcScore=1.3938300 cnci=-0.2144233|accn=BC127704 class=mRNAlike lncRNA name=NULL ref=H-invitational v7.5 transcriptId=HIT000389332 cpcScore=1.0636600 cnci=-0.1554379
TC12000465.hg.1	4.23	3.08	2.22	0.000444	0.015225		cdna:known chromosome:GRCh37:12:54813569:54830888:1 gene:ENSG00000258137 gene_biotype:processed_transcript transcript_biotype:lincRNA
TC03002211.hg.1	7.35	6.2	2.22	0.019345	0.080113		accn=NR_037162 class=lncRNA name= ref=RefGeneNoncode transcriptId=NR_037162 cpcScore=8.5780500 cnci=-0.1415761
TC01000342.hg.1	5.3	4.15	2.22	0.024254	0.091316	CD52	CD52 molecule; NULL
TC15000045.hg.1	6.64	5.49	2.22	0.038209	0.119668	SNORD64; SNORD108; PAR5	small nucleolar RNA, C/D box 64; small nucleolar RNA, C/D box 108; Prader-Willi/Angelman syndrome-5
TC02003818.hg.1	3.43	2.29	2.21	0.000364	0.014242		linc-SMARCAL1-1 chr2:+:217259850-217264406
TC04000076.hg.1	4.22	3.08	2.21	0.000381	0.014418		AX747238,uc003gjt.1
TC01000224.hg.1	6.39	5.25	2.21	0.011443	0.059798		uc021ohh.1
TC12002635.hg.1	4.69	3.54	2.21	0.013513	0.065491		linc-FAM101A-4 chr12:+:124558541-124559839
TC16001823.hg.1	4.35	3.21	2.21	0.014125	0.067146		linc-ZKSCAN2 chr16:-:26596054-26606756|linc-ZKSCAN2 chr16:-:26596075-26606134
TC03000833.hg.1	7.54	6.4	2.21	0.026179	0.09545		ncrna:misc_RNA chromosome:GRCh37:3:152167061:152167173:1 gene:ENSG00000201217 gene_biotype:misc_RNA transcript_biotype:misc_RNA
TC0X001686.hg.1	4.61	3.47	2.2	0.005154	0.039243		accn=NULL class=lincRNA name=Human lincRNA ref=Scripture Reconstruction LincRNAs By Luo transcriptId=linc_luo_35 cpcScore=-1.3485000 cnci=-0.2430682
TC01003080.hg.1	6.22	5.09	2.2	0.006317	0.043326	FLJ39739; LINC00875; OTTHUMG00000013627; BX284650.3; OTTHUMG00000013625; BX284650.1	uncharacterized FLJ39739; long intergenic non-protein coding RNA 875; NULL
TC12003268.hg.1	7.52	6.38	2.2	0.017141	0.074811	ZNF268	zinc finger protein 268
TC6_ssto_hap7000120.hg.1	9.14	8	2.2	0.019974	0.08168	PPP1R18; OTTHUMG00000149990; KIAA1949	protein phosphatase 1, regulatory subunit 18; NULL
TC11000394.hg.1	6.32	5.18	2.2	0.021037	0.084192	CREB3L1	cAMP responsive element binding protein 3-like 1
TC17002767.hg.1	4.19	3.05	2.2	0.023654	0.09002		linc-ABCA5-2 chr17:-:67703267-67703659
TC08001052.hg.1	5.73	4.59	2.2	0.038812	0.120893	TNFRSF10A	tumor necrosis factor receptor superfamily, member 10a; NULL
TC06000204.hg.1	4.78	3.64	2.2	0.048773	0.139282		uc021ynw.1
TC06002555.hg.1	4.24	3.11	2.19	0.0008	0.018191		linc-RREB1-7 chr6:+:6660674-6681604
TC12002898.hg.1	5.76	4.62	2.19	0.000897	0.019043		linc-CALCOCO1-6 chr12:-:54470621-54475687|linc-CALCOCO1-6 chr12:-:54472623-54475607|linc-CALCOCO1-6 chr12:-:54472672-54475624|linc-CALCOCO1-6 chr12:-:54472672-54474374
TC19001408.hg.1	4.54	3.41	2.19	0.023982	0.090745		DQ600156,uc002nwc.3
TC04001270.hg.1	3.29	2.16	2.19	0.026243	0.095565	IGJ	immunoglobulin J polypeptide, linker protein for immunoglobulin alpha and mu polypeptides; NULL
TC17000918.hg.1	9.06	7.93	2.19	0.035729	0.114826	RNF213	ring finger protein 213; NULL
TC6_mcf_hap5000207.hg.1	8.27	7.15	2.18	0.000624	0.016887	HLA-H	major histocompatibility complex, class I, H (pseudogene)
TC04000693.hg.1	3.23	2.11	2.18	0.002546	0.028479	IL15	interleukin 15; NULL
TC10001373.hg.1	6.58	5.45	2.18	0.006168	0.042805	C10orf54	chromosome 10 open reading frame 54; NULL
TC04001997.hg.1	4.62	3.49	2.18	0.01251	0.062808		accn=AK098597 class=mRNAlike lncRNA name=Human lncRNA ref=JounralRNA transcriptId=2421 cpcScore=-1.2198800 cnci=-0.3710022|accn=NULL class=lincRNA name=Human lincRNA ref=Scripture Reconstruction LincRNAs By Luo transcriptId=linc_luo_1182 cpcScore=-1.3203700 cnci=-0.4578143
TC01003144.hg.1	6.19	5.06	2.18	0.024267	0.091344	OTTHUMG00000014086; RP11-495P10.2	NULL
TC11002211.hg.1	4.41	3.29	2.18	0.042144	0.126907	MAML2	mastermind-like 2 (Drosophila)
TC05000077.hg.1	6.31	5.19	2.17	2.6e-05	0.006968	ANKRD33B	ankyrin repeat domain 33B; NULL
TC11002528.hg.1	3.93	2.82	2.17	7.7e-05	0.009195		linc-ART1-2 chr11:+:3536783-3542040
TC12002931.hg.1	5.48	4.36	2.17	0.00018	0.011537		accn=BC009864 class=mRNAlike lncRNA name=Human lncRNA ref=JounralRNA transcriptId=4427 cpcScore=-1.3544900 cnci=-0.1790785
TC05003347.hg.1	4.5	3.38	2.17	0.000268	0.012886		accn=BC031625 class=mRNAlike lncRNA name=Human lncRNA ref=JounralRNA transcriptId=3194 cpcScore=-1.0745100 cnci=-0.2552050
TC12000978.hg.1	4.26	3.14	2.17	0.000784	0.018175	CCDC62	coiled-coil domain containing 62
TC14001730.hg.1	6.15	5.03	2.17	0.012729	0.063469		accn=BC057229 class=mRNAlike lncRNA name=Human lncRNA ref=JounralRNA transcriptId=739 cpcScore=5.5031600 cnci=-0.3556573
TC03003367.hg.1	8.84	7.72	2.17	0.03469	0.112868	LRRC33	leucine rich repeat containing 33; NULL
TC11003419.hg.1	6.27	5.15	2.17	0.047716	0.137337		accn=AK124423 class=mRNAlike lncRNA name=Human lncRNA ref=JounralRNA transcriptId=3624 cpcScore=-1.0822000 cnci=-0.3581776
TC08000463.hg.1	3.63	2.51	2.17	0.049719	0.141051		cdna:known chromosome:GRCh37:8:71485681:71486671:1 gene:ENSG00000213002 gene_biotype:protein_coding transcript_biotype:protein_coding
TC12001084.hg.1	3.79	2.67	2.16	0.000147	0.011171		havana:sense_intronic chromosome:GRCh37:12:695031:695652:-1 gene:ENSG00000256020 gene_biotype:sense_intronic transcript_biotype:sense_intronic
TC22000647.hg.1	4.62	3.51	2.16	0.001064	0.020182	LIF	leukemia inhibitory factor; NULL
TC16001242.hg.1	9.24	8.13	2.16	0.001189	0.020898		uc021tkl.1|uc021tkm.1
TC01004131.hg.1	4.25	3.14	2.16	0.001421	0.022257		accn=NULL class=mRNAlike lncRNA name=vega lncRNA ref=GENCODE transcriptId=OTTHUMT00000331012 cpcScore=-1.1634700 cnci=-0.4415390
TC6_mcf_hap5000194.hg.1	9.16	8.05	2.16	0.002512	0.028317	HLA-C	major histocompatibility complex, class I, C; NULL
TC07002295.hg.1	4.93	3.82	2.16	0.003277	0.03168		accn=BC042682 class=mRNAlike lncRNA name=Human lncRNA ref=JounralRNA transcriptId=3710 cpcScore=-1.1728900 cnci=-0.2065868|linc-C7orf65-11 chr7:+:45977476-45980927|linc-C7orf65-11 chr7:+:45980054-45998250
TC08002110.hg.1	3	1.89	2.16	0.003821	0.034098		accn=AK023601 class=mRNAlike lncRNA name=Human lncRNA ref=JounralRNA transcriptId=4082 cpcScore=-1.2766300 cnci=-0.4701071
TC08002201.hg.1	4.72	3.61	2.16	0.004338	0.036112		linc-DEFB105B-3 chr8:-:7958281-8025377|linc-DEFB105B-3 chr8:-:7958602-8042348|linc-DEFB105B-3 chr8:-:7958625-7994547
TC08000980.hg.1	8.39	7.28	2.16	0.013009	0.064167	CTSB	cathepsin B; NULL
TC03001355.hg.1	3.46	2.35	2.16	0.021224	0.084599	CCR1	chemokine (C-C motif) receptor 1; NULL
TC12000386.hg.1	7.42	6.31	2.16	0.023436	0.089529	ASIC1	acid-sensing (proton-gated) ion channel 1
TC02000329.hg.1	7.26	6.15	2.16	0.030388	0.104158		[retired] cdna:known chromosome:GRCh37:22:17082838:17095996:1 gene:ENSG00000100181
TC05000997.hg.1	6.29	5.19	2.15	7.4e-05	0.00919	ARL10	ADP-ribosylation factor-like 10; NULL
TC05001186.hg.1	3.83	2.72	2.15	0.000278	0.013132		ncrna:misc_RNA chromosome:GRCh37:5:17117685:17117795:-1 gene:ENSG00000206814 gene_biotype:misc_RNA transcript_biotype:misc_RNA
TC09001643.hg.1	6.2	5.09	2.15	0.010172	0.056064	CRAT	carnitine O-acetyltransferase; NULL
TC01001159.hg.1	4.02	2.91	2.15	0.017336	0.075335		ncrna:miRNA chromosome:GRCh37:1:149323331:149323422:1 gene:ENSG00000212044 gene_biotype:miRNA transcript_biotype:miRNA
TC06001445.hg.1	4.41	3.3	2.15	0.022671	0.087948		uc021yrz.1
TC04001087.hg.1	6.12	5.02	2.15	0.023399	0.089474	MIR573	microRNA 573
TC11002246.hg.1	6.45	5.35	2.15	0.024163	0.091119	CASP4	caspase 4, apoptosis-related cysteine peptidase
TC06004053.hg.1	6.54	5.43	2.15	0.034044	0.111507	SNX14	sorting nexin 14; NULL
TC01005006.hg.1	4.73	3.62	2.15	0.038244	0.119712		accn=NR_026761 class=lncRNA name= ref=RefGeneNoncode transcriptId=NR_026761 cpcScore=-0.4382210 cnci=-0.1574476|accn=NULL class=lncRNA name= ref=EnsemblNoncode transcriptId=ENST00000534914 cpcScore=-0.4480940 cnci=-0.0883753|accn=AK130858 class=mRNAlike lncRNA name=Human lncRNA ref=JounralRNA transcriptId=909 cpcScore=-0.4203070 cnci=-0.1330351|accn=NULL class=lincRNA name=Human lincRNA ref=Scrip…
TC22001106.hg.1	4.43	3.33	2.14	3.3e-05	0.007504		accn=NULL class=lincRNA name=Human lincRNA ref=Scripture Reconstruction LincRNAs By Luo transcriptId=linc_luo_963 cpcScore=-1.3562500 cnci=-0.1631431
TC01001084.hg.1	3.62	2.52	2.14	0.000236	0.012228		BX647792,uc001emj.3
TC16000482.hg.1	6.16	5.06	2.14	0.001539	0.023053	NLRC5	NLR family, CARD domain containing 5; NULL
TC19001712.hg.1	3.74	2.64	2.14	0.003316	0.031832		havana:lincRNA chromosome:GRCh37:19:49834916:49843560:-1 gene:ENSG00000197813 gene_biotype:lincRNA transcript_biotype:lincRNA
TC01001018.hg.1	10.49	9.39	2.14	0.005176	0.039318	ATP1A1	ATPase, Na+/K+ transporting, alpha 1 polypeptide; NULL
TC06003068.hg.1	3.85	2.75	2.14	0.006263	0.043101		linc-MYB-1 chr6:+:135376170-135381688
TC09001371.hg.1	4.11	3.02	2.13	0.000106	0.010223	LOC158434	uncharacterized LOC158434
TC12001564.hg.1	4.06	2.97	2.13	0.000939	0.01931		havana:lincRNA chromosome:GRCh37:12:54555849:54558236:-1 gene:ENSG00000257534 gene_biotype:lincRNA transcript_biotype:lincRNA
TC01001390.hg.1	9.31	8.22	2.13	0.00112	0.020551		uc021pce.1
TC01001392.hg.1	9.31	8.22	2.13	0.00112	0.020551		uc021pcj.1
TC01001394.hg.1	9.31	8.22	2.13	0.00112	0.020551		uc021pco.1
TC01001396.hg.1	9.31	8.22	2.13	0.00112	0.020551		uc021pct.1
TC21000296.hg.1	9.31	8.22	2.13	0.00112	0.020551		uc021who.1
TC08000549.hg.1	4.22	3.13	2.13	0.002439	0.028021	RNA5SP273	RNA, 5S ribosomal pseudogene 273
TC08001180.hg.1	4.15	3.06	2.13	0.005044	0.038879	OTTHUMG00000164171; RP11-503E24.2	NULL
TC22000756.hg.1	5.54	4.46	2.13	0.005864	0.04189		DQ584963,uc003asb.2
TC05000044.hg.1	6.57	5.47	2.13	0.006785	0.045046	SRD5A1	steroid-5-alpha-reductase, alpha polypeptide 1 (3-oxo-5 alpha-steroid delta 4-dehydrogenase alpha 1); NULL
TC08001464.hg.1	4.65	3.56	2.13	0.00971	0.05462	STK3	serine/threonine kinase 3; NULL
TC17000693.hg.1	6.08	4.99	2.13	0.019272	0.079947	HLF	hepatic leukemia factor
TC01002323.hg.1	4.16	3.07	2.12	3.3e-05	0.007504		AX747766,uc001ben.1
TC01002141.hg.1	3.85	2.77	2.12	0.000413	0.014904	OTTHUMG00000041453; RP11-154H17.1	NULL
TC02004646.hg.1	4.25	3.17	2.12	0.005804	0.041717		linc-PRPF40A-2 chr2:-:154277039-154306315|linc-PRPF40A-2 chr2:-:154278129-154306334
TC01004265.hg.1	4.62	3.54	2.12	0.012014	0.061414		linc-FAM76A-2 chr1:+:27852315-27857072
TC12002847.hg.1	3.9	2.81	2.12	0.027164	0.097535		linc-DBX2-1 chr12:-:45870533-45875130
TC06001946.hg.1	6.36	5.27	2.12	0.04708	0.136127	BACH2	BTB and CNC homology 1, basic leucine zipper transcription factor 2; NULL
TC10002760.hg.1	3.95	2.87	2.11	0.00058	0.01653		accn=NULL class=lncRNA name= ref=UCSCGeneNoncode transcriptId=uc001kgd.2 cpcScore=-0.1509670 cnci=-0.2881192
TC05003028.hg.1	5.47	4.4	2.11	0.001779	0.024327		accn=AK090594 class=mRNAlike lncRNA name=Human lncRNA ref=JounralRNA transcriptId=2945 cpcScore=-1.0605600 cnci=-0.4840886
TC21000567.hg.1	4.59	3.52	2.11	0.001804	0.024461		linc-POTED-4 chr21:+:11169665-11172046
TC10002611.hg.1	5.32	4.25	2.11	0.008111	0.049555		linc-AGAP9-4 chr10:-:47654472-47657410
TC01004628.hg.1	5.2	4.12	2.11	0.008244	0.049974		accn=NULL class=mRNAlike lncRNA name=vega lncRNA ref=GENCODE transcriptId=OTTHUMT00000033261 cpcScore=-0.6295180 cnci=-0.3763411|accn=NULL class=mRNAlike lncRNA name=vega lncRNA ref=GENCODE transcriptId=OTTHUMT00000033260 cpcScore=-0.5959490 cnci=-0.3628253
TC10000430.hg.1	6.55	5.47	2.11	0.008499	0.050733	PALD1; KIAA1274	phosphatase domain containing, paladin 1; KIAA1274; NULL
TC06000532.hg.1	7.02	5.95	2.11	0.011605	0.060249	CDKN1A	cyclin-dependent kinase inhibitor 1A (p21, Cip1); NULL
TC01003094.hg.1	3.6	2.52	2.11	0.012757	0.063536		AK094156,uc001elb.4
TC0X001122.hg.1	3.42	2.35	2.11	0.013828	0.066357	OTTHUMG00000021796; RP5-1091N2.9	NULL
TC06001473.hg.1	7.6	6.52	2.11	0.017593	0.076		uc021ytg.1
TC02003504.hg.1	4.42	3.34	2.11	0.02317	0.088994		accn=AK123095 class=mRNAlike lncRNA name=Human lncRNA ref=JounralRNA transcriptId=1366 cpcScore=-1.0003200 cnci=-0.3157045
TC05001631.hg.1	3.12	2.04	2.11	0.024407	0.091658		DQ597441,uc021ybx.1
TC06001449.hg.1	4.15	3.07	2.11	0.025928	0.094938		uc021yse.1
TC05000709.hg.1	6.27	5.2	2.11	0.029241	0.101813	SNORA74A	small nucleolar RNA, H/ACA box 74A
TC0X002107.hg.1	3.15	2.07	2.11	0.046286	0.134677		linc-IL2RG chrX:-:70403408-70418025
TC02002819.hg.1	4.41	3.34	2.1	4.9e-05	0.00846	AP1S3	adaptor-related protein complex 1, sigma 3 subunit; NULL
TC22001463.hg.1	6.91	5.83	2.1	0.000106	0.010223	SH3BP1	SH3-domain binding protein 1; NULL
TC09002107.hg.1	7.55	6.47	2.1	0.000497	0.015698		linc-HIATL1-1 chr9:+:97094757-97123230|linc-HIATL1-1 chr9:+:97101293-97122403
TC02003959.hg.1	3.97	2.9	2.1	0.000559	0.016297		linc-TMEM18-3 chr2:-:697152-714338
TC05002147.hg.1	6.67	5.61	2.1	0.001574	0.023263	SCGB3A1	secretoglobin, family 3A, member 1; NULL
TC08001040.hg.1	6.54	5.47	2.1	0.002549	0.028489	OTTHUMG00000163842; RP11-582J16.3	NULL
TC17002061.hg.1	5.45	4.38	2.1	0.003826	0.034113		accn=NULL class=lncRNA name= ref=UCSCGeneNoncode transcriptId=uc010vvv.1 cpcScore=-1.0594100 cnci=-0.2289246
TC19001911.hg.1	6.16	5.09	2.1	0.004717	0.037581	ZSCAN18	zinc finger and SCAN domain containing 18
TC06000982.hg.1	4.14	3.07	2.1	0.007511	0.047659	AKAP7	A kinase (PRKA) anchor protein 7; NULL
TC19000310.hg.1	3.35	2.28	2.1	0.008198	0.049824		DQ578085,uc021uqb.1
TC22000562.hg.1	7.05	5.98	2.1	0.011631	0.060323	IGLL1	immunoglobulin lambda-like polypeptide 1; NULL
TC18000358.hg.1	4.83	3.76	2.1	0.021512	0.085284		DQ591184,uc002kpr.3
TC16001881.hg.1	5.93	4.86	2.09	6e-06	0.005268		linc-ZNF423-1 chr16:-:50175042-50178523
TC19001613.hg.1	4.73	3.67	2.09	2e-05	0.006788		[retired] ncrna:lincRNA chromosome:GRCh37:19:45632292:45641075:-1 gene:ENSG00000250044
TC06003579.hg.1	4.54	3.48	2.09	3.4e-05	0.007538		accn=NULL class=lncRNA name= ref=EnsemblNoncode transcriptId=ENST00000419357 cpcScore=-0.9831280 cnci=-0.0364218|accn=NULL class=lncRNA name= ref=EnsemblNoncode transcriptId=ENST00000399196 cpcScore=0.0159304 cnci=-0.2144606
TC06003635.hg.1	3.47	2.41	2.09	7.4e-05	0.009188		accn=NULL class=mRNAlike lncRNA name=vega lncRNA ref=GENCODE transcriptId=OTTHUMT00000040482 cpcScore=-1.0746300 cnci=-0.2471639
TC08000218.hg.1	4.39	3.33	2.09	0.00034	0.013876		ncrna:snRNA chromosome:GRCh37:8:28273965:28274068:1 gene:ENSG00000207361 gene_biotype:snRNA transcript_biotype:snRNA
TC07003217.hg.1	5.82	4.76	2.09	0.000362	0.014208		accn=NR_015421 class=lncRNA name= ref=RefGeneNoncode transcriptId=NR_015421 cpcScore=2.8965100 cnci=-0.2451895
TC0X000178.hg.1	4.04	2.98	2.09	0.004086	0.035275	RNU7-7P	RNA, U7 small nuclear 7 pseudogene
TC04000234.hg.1	4.09	3.03	2.09	0.004304	0.036015	RNU7-11P	RNA, U7 small nuclear 11 pseudogene
TC10002293.hg.1	4.56	3.5	2.09	0.005501	0.040539		accn=BC037530 class=mRNAlike lncRNA name=Human lncRNA ref=JounralRNA transcriptId=2603 cpcScore=-0.0076995 cnci=-0.2462316|linc-TCF7L2-3 chr10:+:114578563-114590547
TC14001776.hg.1	3.99	2.93	2.09	0.00735	0.046993		accn=NULL class=lincRNA name=Human lincRNA ref=Scripture Reconstruction LincRNAs By Luo transcriptId=linc_luo_1548 cpcScore=-1.2632200 cnci=-0.2966423
TC0X001354.hg.1	6.05	4.98	2.09	0.018264	0.077656	APLN	apelin; NULL
TC01006192.hg.1	7.98	6.92	2.09	0.023377	0.089459		accn=DQ975380 class=mRNAlike lncRNA name=NULL ref=H-invitational v7.5 transcriptId=HIT000468702 cpcScore=1.6136700 cnci=-0.2328767
TC06003155.hg.1	4.65	3.58	2.09	0.040002	0.123153		accn=AK023059 class=mRNAlike lncRNA name=Human lncRNA ref=JounralRNA transcriptId=5436 cpcScore=-1.0901100 cnci=-0.3248248
TC06000099.hg.1	7.57	6.5	2.09	0.048558	0.138867	CD83	CD83 molecule; NULL
TC05002759.hg.1	3.49	2.44	2.08	0.000172	0.011537		accn=AF086071 class=mRNAlike lncRNA name=Human lncRNA ref=JounralRNA transcriptId=3214 cpcScore=-0.9406760 cnci=-0.3109510
TC06004059.hg.1	9.08	8.02	2.08	0.003354	0.03204	HLA-C	major histocompatibility complex, class I, C; NULL
TC20000495.hg.1	5.52	4.47	2.08	0.007095	0.046098	NTSR1	neurotensin receptor 1 (high affinity); NULL
TC19001671.hg.1	4.64	3.58	2.08	0.011908	0.061097		ncrna:miRNA chromosome:GRCh37:19:48401990:48402073:-1 gene:ENSG00000221072 gene_biotype:miRNA transcript_biotype:miRNA
TC10002936.hg.1	6.36	5.31	2.08	0.012141	0.061768	CHAT	choline O-acetyltransferase; NULL
TC06001301.hg.1	7.7	6.65	2.08	0.019222	0.079901	TPMT	thiopurine S-methyltransferase; NULL
TC06002708.hg.1	6.2	5.14	2.08	0.024793	0.09253		accn=NR_036523_5 class=lncRNA name= ref=RefGeneNoncode transcriptId=NR_036523_5 cpcScore=2.2112300 cnci=-0.1506579|accn=NR_036524_5 class=lncRNA name= ref=RefGeneNoncode transcriptId=NR_036524_5 cpcScore=2.1712700 cnci=-0.1004239
TC10000322.hg.1	7.6	6.54	2.08	0.046541	0.135205	MAPK8	mitogen-activated protein kinase 8; NULL
TC01001849.hg.1	4.18	3.13	2.07	8.3e-05	0.009429		ncrna:miRNA chromosome:GRCh37:1:224910169:224910243:1 gene:ENSG00000251933 gene_biotype:miRNA transcript_biotype:miRNA
TC17000717.hg.1	4.41	3.36	2.07	0.000141	0.010999	OTTHUMG00000132079; AC099850.1	NULL
TC15000093.hg.1	3.23	2.18	2.07	0.001004	0.019823	SNORD115-21	small nucleolar RNA, C/D box 115-21
TC20000370.hg.1	4	2.95	2.07	0.003479	0.032602	LOC100131496	uncharacterized LOC100131496
TC01004630.hg.1	4.22	3.17	2.07	0.003902	0.034443		accn=BC044921 class=mRNAlike lncRNA name=Human lncRNA ref=JounralRNA transcriptId=569 cpcScore=-0.8806690 cnci=-0.2042876
TC06001060.hg.1	3.47	2.42	2.07	0.005973	0.042214		uc021zgm.1
TC08000437.hg.1	6.74	5.69	2.07	0.010668	0.057571		uc022avh.1
TC14002123.hg.1	3.1	2.05	2.07	0.019241	0.079911		accn=NULL class=lincRNA name=Human lincRNA ref=Scripture Reconstruction LincRNAs By Luo transcriptId=linc_luo_829 cpcScore=-1.2988900 cnci=-0.3628503|accn=AK095250 class=mRNAlike lncRNA name=Human lncRNA ref=JounralRNA transcriptId=851 cpcScore=-1.0482800 cnci=-0.3444349
TC07002609.hg.1	2.86	1.8	2.07	0.01995	0.081609		linc-CHRM2-3 chr7:+:135710488-135715731|linc-CHRM2-3 chr7:+:135710508-135769416
TC15001997.hg.1	4.93	3.87	2.07	0.024766	0.092497		ncrna:snRNA chromosome:GRCh37:15:101092025:101092127:-1 gene:ENSG00000251819 gene_biotype:snRNA transcript_biotype:snRNA
TC11003428.hg.1	4.31	3.27	2.07	0.035232	0.113816		linc-SPATA19 chr11:-:133778508-133783535|linc-SPATA19 chr11:-:133778554-133783562
TC15001225.hg.1	5.39	4.34	2.07	0.037501	0.118324	GPR176	G protein-coupled receptor 176; NULL
TC05002318.hg.1	6.74	5.7	2.06	1.6e-05	0.006456		accn=NULL class=lncRNA name= ref=UCSCGeneNoncode transcriptId=uc003jgz.1 cpcScore=2.5864000 cnci=-0.1414987
TC02000695.hg.1	7.69	6.65	2.06	0.009484	0.053932	BCL2L11	BCL2-like 11 (apoptosis facilitator); NULL
TC18000021.hg.1	3.75	2.71	2.06	0.015697	0.071172		[retired] Hypothetical protein gene:ENSG00000238060
TC12001908.hg.1	3.63	2.59	2.06	0.02536	0.093663		[retired] ncrna:lincRNA chromosome:GRCh37:12:104852873:104862733:-1 gene:ENSG00000245335
TC15002551.hg.1	5.54	4.5	2.06	0.04327	0.128969		accn=AK056606 class=mRNAlike lncRNA name=Human lncRNA ref=JounralRNA transcriptId=160 cpcScore=0.4472190 cnci=-0.2640054|accn=NR_015419 class=lncRNA name= ref=RefGeneNoncode transcriptId=NR_015419 cpcScore=1.8720200 cnci=-0.1744659
TC0X000775.hg.1	4.38	3.34	2.05	0.000277	0.013132	OTTHUMG00000057529; XX-FW81657B9.5	NULL
TC05001965.hg.1	3.77	2.73	2.05	0.00046	0.0154	OTTHUMG00000163488; AC091962.3	NULL
TC12003144.hg.1	3.42	2.38	2.05	0.00052	0.015864		linc-DHX37-23 chr12:-:125666412-125668887
TC06001871.hg.1	5.21	4.18	2.05	0.001183	0.020866	OOEP	oocyte expressed protein; NULL
TC02002455.hg.1	5.86	4.82	2.05	0.00199	0.025711	ACVR1	activin A receptor, type I; NULL
TC02003579.hg.1	4.68	3.64	2.05	0.004471	0.036745		accn=NULL class=mRNAlike lncRNA name=vega lncRNA ref=GENCODE transcriptId=OTTHUMT00000331804 cpcScore=0.1927490 cnci=-0.2375548
TC01004715.hg.1	7.3	6.27	2.05	0.016296	0.072635		linc-NBPF15-1 chr1:+:148556022-148557204|linc-NBPF15-1 chr1:+:148556022-148557204|linc-NBPF15-1 chr1:+:148556479-148558168
TC06000163.hg.1	8.79	7.75	2.05	0.01631	0.072674	HIST1H4A; HIST2H4B; HIST4H4; HIST2H4A; HIST1H4L; HIST1H4E; HIST1H4B; HIST1H4H; HIST1H4C; HIST1H4J; HIST1H4K; HIST1H4F; HIST1H4D; HIST1H4I	histone cluster 1, H4a; histone cluster 2, H4b; histone cluster 4, H4; histone cluster 2, H4a; histone cluster 1, H4l; histone cluster 1, H4e; histone cluster 1, H4b; histone cluster 1, H4h; histone cluster 1, H4c; histone cluster 1, H4j; histone cluster 1, H4k; histone cluster 1, H4f; histone cluster 1, H4d; histone cluster 1, H4i; NULL
TC01001170.hg.1	4.1	3.07	2.05	0.016809	0.073966		ncrna:miRNA chromosome:GRCh37:1:42224812:42224898:1 gene:ENSG00000264896 gene_biotype:miRNA transcript_biotype:miRNA
TC02003122.hg.1	3.92	2.88	2.05	0.018334	0.077834		accn=AK090773 class=mRNAlike lncRNA name=Human lncRNA ref=JounralRNA transcriptId=1128 cpcScore=-1.0636600 cnci=-0.2781607
TC12002695.hg.1	8.1	7.07	2.05	0.021899	0.086175		accn=AF141655 class=mRNAlike lncRNA name=NULL ref=H-invitational v7.5 transcriptId=HIT000071186 cpcScore=1.1894800 cnci=-0.1116496
TC06001153.hg.1	5.49	4.45	2.05	0.027371	0.097949	LOC729603	calcium binding protein P22 pseudogene
TC01005703.hg.1	4.65	3.62	2.05	0.034377	0.112183		accn=AK022210 class=mRNAlike lncRNA name=Human lncRNA ref=JounralRNA transcriptId=527 cpcScore=-1.3177500 cnci=-0.3598436
TC11002470.hg.1	5.38	4.34	2.05	0.039277	0.12182	LOC646543
TC01004729.hg.1	3.02	1.99	2.05	0.043703	0.129739		linc-FCGR1A-3 chr1:+:149591178-149592306
TC18000609.hg.1	3.71	2.68	2.04	4.3e-05	0.008186		accn=NULL class=lncRNA name= ref=EnsemblNoncode transcriptId=ENST00000445581 cpcScore=0.4538470 cnci=-0.2294357|accn=AK091102 class=mRNAlike lncRNA name=Human lncRNA ref=JounralRNA transcriptId=2221 cpcScore=-0.9285190 cnci=-0.3372670|accn=NULL class=lncRNA name= ref=UCSCGeneNoncode transcriptId=uc002kmj.1 cpcScore=-1.0274400 cnci=-0.3313816
TC11000705.hg.1	5.84	4.81	2.04	5.3e-05	0.008666		cdna:putative chromosome:GRCh37:11:67819560:67821161:1 gene:ENSG00000255031 gene_biotype:processed_transcript transcript_biotype:processed_transcript
TC09001941.hg.1	4.21	3.18	2.04	8.4e-05	0.009429		accn=NULL class=mRNAlike lncRNA name=vega lncRNA ref=GENCODE transcriptId=OTTHUMT00000037011 cpcScore=-0.9098510 cnci=-0.2887168
TC12002880.hg.1	3.91	2.88	2.04	0.001281	0.021487		accn=AL117588 class=mRNAlike lncRNA name=Human lncRNA ref=JounralRNA transcriptId=4399 cpcScore=-1.1388100 cnci=-0.3409145
TC03002605.hg.1	4.36	3.33	2.04	0.002752	0.029361		linc-MBNL1 chr3:+:151791248-151831224
TC06004104.hg.1	4.18	3.15	2.04	0.004523	0.036964	TIAM2; LOC100505519	T-cell lymphoma invasion and metastasis 2; uncharacterized LOC100505519; NULL
TC01004606.hg.1	3.82	2.78	2.04	0.01312	0.064516		linc-AMPD2 chr1:+:110138846-110140403
TC17002717.hg.1	5.05	4.01	2.04	0.020647	0.083228		accn=NULL class=lncRNA name= ref=UCSCGeneNoncode transcriptId=uc010wnj.1 cpcScore=-0.6096530 cnci=-0.1963323
TC08002001.hg.1	4.95	3.93	2.04	0.032003	0.107439		accn=AK093753 class=mRNAlike lncRNA name=Human lncRNA ref=JounralRNA transcriptId=4024 cpcScore=2.1072400 cnci=-0.3456958
TC04000716.hg.1	6.36	5.33	2.04	0.046871	0.135689	OTTHUMG00000162028; RP11-181K12.2	NULL
TC06003160.hg.1	3.62	2.6	2.03	2.5e-05	0.006968		linc-FNDC1-2 chr6:+:159550410-159552322
TC07000942.hg.1	5.91	4.89	2.03	3.3e-05	0.007504	FAM115C; LOC101060689	family with sequence similarity 115, member C; protein FAM115C-like; NULL
TC16000728.hg.1	4.94	3.92	2.03	5e-05	0.008556		ncrna:misc_RNA chromosome:GRCh37:16:489297:489397:-1 gene:ENSG00000201034 gene_biotype:misc_RNA transcript_biotype:misc_RNA
TC10001654.hg.1	4.14	3.12	2.03	7.2e-05	0.009106	OTTHUMG00000019035; RP11-549L6.3	NULL
TC20000371.hg.1	3.81	2.78	2.03	8.3e-05	0.009429	OTTHUMG00000032668; RP4-569M23.2	NULL
TC17002734.hg.1	4.47	3.45	2.03	0.000208	0.011739		accn=AK311448 class=mRNAlike lncRNA name=NULL ref=H-invitational v7.5 transcriptId=HIT000430314 cpcScore=-1.0663000 cnci=-0.2330854|linc-HEATR6-2 chr17:-:58200324-58210142|linc-HEATR6-2 chr17:-:58200676-58213063|linc-HEATR6-2 chr17:-:58203922-58213005|linc-HEATR6-2 chr17:-:58203929-58213063|linc-HEATR6-2 chr17:-:58203929-58213083|linc-HEATR6-2 chr17:-:58209045-58210407|linc-HEATR6-2 chr17:-:58209…
TC08000915.hg.1	3.73	2.71	2.03	0.000553	0.016249		ncrna:miRNA chromosome:GRCh37:8:6973421:6973570:-1 gene:ENSG00000216206 gene_biotype:miRNA transcript_biotype:miRNA
TC02001578.hg.1	3.72	2.69	2.03	0.000685	0.017418	OTTHUMG00000151819; AC099344.3	NULL
TC15000094.hg.1	3.27	2.25	2.03	0.001276	0.021474	SNORD115-22	small nucleolar RNA, C/D box 115-22
TC18000349.hg.1	3.66	2.64	2.03	0.003501	0.032697		DQ589220,uc002kpm.1
TC07001069.hg.1	4.67	3.64	2.03	0.010887	0.058242	OTTHUMG00000151405; AC093627.9	NULL
TC05002554.hg.1	8.28	7.26	2.03	0.015616	0.07098		accn=NULL class=lncRNA name= ref=UCSCGeneNoncode transcriptId=uc003kor.1 cpcScore=-1.2488000 cnci=-0.3758260
TC02002821.hg.1	8.17	7.15	2.03	0.017597	0.07601	WDFY1	WD repeat and FYVE domain containing 1; NULL
TC17_gl000204_random000001.hg.1	3.67	2.65	2.03	0.026055	0.095222	FLJ44838	uncharacterized LOC644767
TC02001128.hg.1	6.27	5.25	2.03	0.041521	0.12571	NABP1	nucleic acid binding protein 1; NULL
TC08001136.hg.1	4.08	3.06	2.02	1.9e-05	0.006657	LOC728024	chromosome X open reading frame 56 pseudogene
TC04001871.hg.1	4.03	3.02	2.02	0.000339	0.013863		accn=NULL class=lncRNA name= ref=EnsemblNoncode transcriptId=ENST00000503960 cpcScore=2.8753700 cnci=-0.1840843
TC10001231.hg.1	5.1	4.08	2.02	0.000812	0.018306	FRMPD2P2; FRMPD2P1	FERM and PDZ domain containing 2 pseudogene 2; FERM and PDZ domain containing 2 pseudogene 1
TC17002131.hg.1	4.22	3.2	2.02	0.000865	0.01879		accn=AK128110 class=mRNAlike lncRNA name=Human lncRNA ref=JounralRNA transcriptId=5179 cpcScore=2.0423600 cnci=-0.2671121
TC01003398.hg.1	4.75	3.74	2.02	0.001035	0.020013	OTTHUMG00000031606; RP11-536C5.7	NULL
TC06002173.hg.1	3.14	2.13	2.02	0.001307	0.021608	OTTHUMG00000015700; RP3-460G2.2	NULL
TC08002631.hg.1	4.44	3.43	2.02	0.002256	0.027119	DEFA1B; DEFA3; DEFA1	defensin, alpha 1B; defensin, alpha 3, neutrophil-specific; defensin, alpha 1; NULL
TC6_dbb_hap3000213.hg.1	8.64	7.62	2.02	0.002887	0.029931	HLA-A	major histocompatibility complex, class I, A; NULL
TC08000908.hg.1	3.56	2.54	2.02	0.006737	0.044865	DEFA4	defensin, alpha 4, corticostatin; NULL
TC15000059.hg.1	3.85	2.84	2.02	0.01177	0.060724	SNORD116-13	small nucleolar RNA, C/D box 116-13
TC12001637.hg.1	10.06	9.05	2.02	0.01224	0.062109	CTDSP2	CTD (carboxy-terminal domain, RNA polymerase II, polypeptide A) small phosphatase 2
TC02001192.hg.1	7.42	6.4	2.02	0.012414	0.062559	BMPR2	bone morphogenetic protein receptor, type II (serine/threonine kinase); NULL
TC17001925.hg.1	9.05	8.04	2.02	0.02277	0.088186	CANT1	calcium activated nucleotidase 1
TC02001272.hg.1	6.67	5.66	2.02	0.029471	0.102314		AX747067,uc002vga.1
TC06000506.hg.1	3.48	2.46	2.02	0.033946	0.111303		ncrna:snoRNA chromosome:GRCh37:6:34660557:34660660:1 gene:ENSG00000238484 gene_biotype:snoRNA transcript_biotype:snoRNA
TC06002106.hg.1	7.92	6.91	2.02	0.038818	0.120902	EPB41L2	erythrocyte membrane protein band 4.1-like 2; NULL
TC05001519.hg.1	6.21	5.19	2.02	0.046865	0.135684	ARSB	arylsulfatase B; NULL
TC14002141.hg.1	3.82	2.81	2.01	7e-06	0.005268		linc-C14orf49 chr14:-:95988348-95992377
TC20000671.hg.1	4.03	3.02	2.01	0.000194	0.011657	OTTHUMG00000046204; RP11-379J5.5	NULL
TC14001157.hg.1	4.19	3.18	2.01	0.000309	0.013533		havana:lincRNA chromosome:GRCh37:14:55729485:55738026:-1 gene:ENSG00000258413 gene_biotype:lincRNA transcript_biotype:lincRNA|havana:lincRNA chromosome:GRCh37:14:55729626:55738793:-1 gene:ENSG00000258413 gene_biotype:lincRNA transcript_biotype:lincRNA
TC08000572.hg.1	4.82	3.81	2.01	0.000442	0.015208	OTTHUMG00000164452; RP11-267M23.3	NULL
TC18000842.hg.1	4.04	3.03	2.01	0.001072	0.020251		linc-MPPE1-1 chr18:-:11910713-11918913
TC08001213.hg.1	4.14	3.13	2.01	0.002702	0.029096	OTTHUMG00000164263; RP11-1081M5.1	NULL
TC15002547.hg.1	4.61	3.6	2.01	0.004197	0.035678		linc-DYX1C1 chr15:-:55802947-55806712
TC05000279.hg.1	7.74	6.73	2.01	0.004263	0.035901	NLN	neurolysin (metallopeptidase M3 family); NULL
TC19000782.hg.1	5.21	4.21	2.01	0.010259	0.056322		AX748312,uc002pxc.1
TC11003188.hg.1	9.65	8.64	2.01	0.034121	0.111635		accn=NULL class=lncRNA name= ref=UCSCGeneNoncode transcriptId=uc001nxj.1 cpcScore=0.2624210 cnci=-0.3810727
TC12000854.hg.1	9.37	8.36	2.01	0.040106	0.12335	ANKRD13A	ankyrin repeat domain 13A
TC16000581.hg.1	6.37	7.38	-2.01	0.001502	0.022796	SNORD111	small nucleolar RNA, C/D box 111
TC06003344.hg.1	2.81	3.81	-2.01	0.00297	0.030284		accn=NR_037852_6 class=lncRNA name= ref=RefGeneNoncode transcriptId=NR_037852_6 cpcScore=0.1329550 cnci=-0.2223921|accn=NR_037853_6 class=lncRNA name= ref=RefGeneNoncode transcriptId=NR_037853_6 cpcScore=0.2111980 cnci=-0.2293342
TC19002334.hg.1	6.12	7.12	-2.01	0.00371	0.033581		accn=NULL class=lncRNA name= ref=UCSCGeneNoncode transcriptId=uc002mpj.2 cpcScore=-0.2499920 cnci=-0.2144558|linc-AP1M2 chr19:-:10762494-10764553|linc-AP1M2 chr19:-:10762540-10764556|linc-AP1M2 chr19:-:10762549-10764550
TC22000288.hg.1	5.12	6.12	-2.01	0.014932	0.069212	H1F0	H1 histone family, member 0; NULL
TC19001151.hg.1	7.65	8.66	-2.01	0.029315	0.101999	ZNF562	zinc finger protein 562
TC07003244.hg.1	3.38	4.39	-2.02	0.000121	0.010601		accn=BC015321 class=mRNAlike lncRNA name=Human lncRNA ref=JounralRNA transcriptId=3830 cpcScore=1.0573300 cnci=-0.1415829
TC12002421.hg.1	1.93	2.94	-2.02	0.002874	0.029906		accn=NULL class=lincRNA name=Human lincRNA ref=Scripture Reconstruction LincRNAs By Luo transcriptId=linc_luo_288 cpcScore=-1.3580900 cnci=-0.2933952|linc-HMGA2 chr12:+:65982910-66000137|linc-HMGA2 chr12:+:65996599-66010730|linc-HMGA2 chr12:+:65996642-66000130
TC07001514.hg.1	5.45	6.46	-2.02	0.003552	0.032951	GTF2IRD2; GTF2IRD2B	GTF2I repeat domain containing 2; GTF2I repeat domain containing 2B; NULL
TC05000818.hg.1	6.74	7.76	-2.02	0.004518	0.036957	GRPEL2	GrpE-like 2, mitochondrial (E. coli); NULL
TC07000790.hg.1	5.02	6.04	-2.03	0.003492	0.032644	TPI1P2	triosephosphate isomerase 1 pseudogene 2
TC16000001.hg.1	4.56	5.58	-2.03	0.009152	0.052852	DDX11L10	DEAD/H (Asp-Glu-Ala-Asp/His) box helicase 11 like 10
TC19000390.hg.1	7.71	8.73	-2.03	0.017285	0.075218	ZNF738	zinc finger protein 738; NULL
TC01005048.hg.1	2.94	3.96	-2.04	0.000165	0.011466		linc-MIA3-1 chr1:+:222763272-222766075|linc-MIA3-1 chr1:+:222763303-222766374
TC02000386.hg.1	4.09	5.12	-2.04	0.012161	0.061833	MEIS1	Meis homeobox 1; NULL
TC09000275.hg.1	3.54	4.57	-2.04	0.032262	0.10793	LOC100996870; OTTHUMG00000013291; RP11-262H14.1	uncharacterized LOC100996870; NULL
TC19002054.hg.1	5	6.03	-2.05	0.002513	0.028317		linc-ZNF726-7 chr19:+:23031068-23044102
TC03001281.hg.1	3.41	4.44	-2.05	0.006328	0.043354	DCLK3	doublecortin-like kinase 3; NULL
TC07001483.hg.1	4.1	5.14	-2.05	0.008559	0.050947	CALN1	calneuron 1; NULL
TC22000045.hg.1	5.01	6.05	-2.05	0.021937	0.086252	OTTHUMG00000150135; AC000068.5	NULL
TC05002794.hg.1	3.49	4.52	-2.05	0.048461	0.138676		linc-CCDC127 chr5:-:269972-271631
TC03001118.hg.1	2.79	3.84	-2.06	0.000217	0.011882	OTTHUMG00000156184; RP11-204C23.1	NULL
TC07001943.hg.1	5.54	6.58	-2.06	0.010977	0.05848	TRBV6-8	T cell receptor beta variable 6-8; NULL
TC03000087.hg.1	7.4	8.44	-2.06	0.019208	0.079861	SLC6A6	solute carrier family 6 (neurotransmitter transporter, taurine), member 6; NULL
TC07000687.hg.1	8.26	9.32	-2.08	0.032783	0.108968	PIK3CG	phosphatidylinositol-4,5-bisphosphate 3-kinase, catalytic subunit gamma; NULL
TC13000654.hg.1	3.84	4.9	-2.09	2e-06	0.004087	LINC00441	long intergenic non-protein coding RNA 441; NULL
TC01002598.hg.1	7.45	8.51	-2.09	0.003171	0.031235	RNU5D-1	RNA, U5D small nuclear 1
TC13001338.hg.1	4.94	6	-2.09	0.00421	0.035727		accn=NULL class=lincRNA name=Human lincRNA ref=Scripture Reconstruction LincRNAs By Luo transcriptId=linc_luo_1704 cpcScore=-1.3150500 cnci=-0.3679187
TC20000173.hg.1	5.18	6.25	-2.09	0.048222	0.138273	FAM27B; FAM27C; FAM182B; FAM27A	family with sequence similarity 27, member B; family with sequence similarity 27, member C; family with sequence similarity 182, member B; family with sequence similarity 27, member A
TC07002909.hg.1	3.55	4.61	-2.1	0.000172	0.011537		accn=BC035135 class=mRNAlike lncRNA name=Human lncRNA ref=JounralRNA transcriptId=3698 cpcScore=-1.1800400 cnci=-0.3173766
TC19002041.hg.1	8.24	9.31	-2.1	0.011367	0.059632		accn=NR_027130 class=lncRNA name= ref=RefGeneNoncode transcriptId=NR_027130 cpcScore=7.7832500 cnci=-0.2936535
TC08002261.hg.1	4.23	5.3	-2.11	0.00627	0.043125		accn=NULL class=lncRNA name= ref=UCSCGeneNoncode transcriptId=uc003xew.2 cpcScore=7.3079300 cnci=-0.2485030|linc-EBF2 chr8:-:26234087-26240362|linc-EBF2 chr8:-:26235647-26240466
TC01003670.hg.1	5.01	6.09	-2.11	0.008842	0.051888	MIR181A1HG; OTTHUMG00000035888; RP11-31E23.1	MIR181A1 host gene (non-protein coding); NULL
TC20000048.hg.1	5.9	6.98	-2.11	0.014543	0.068197	SMOX	spermine oxidase; NULL
TC21000508.hg.1	4.69	5.77	-2.11	0.047529	0.13699	HSF2BP	heat shock transcription factor 2 binding protein; NULL
TC20000642.hg.1	2.43	3.51	-2.12	0.011775	0.060738	FLRT3	fibronectin leucine rich transmembrane protein 3; NULL
TC20000449.hg.1	6.56	7.64	-2.12	0.033095	0.109493	RBM38	RNA binding motif protein 38; NULL
TC15002217.hg.1	3.94	5.03	-2.13	0.000336	0.013801		accn=NULL class=lncRNA name= ref=UCSCGeneNoncode transcriptId=uc002afm.2 cpcScore=-1.1074800 cnci=-0.4660553
TC12000072.hg.1	3.01	4.1	-2.13	0.001532	0.022998		havana:lincRNA chromosome:GRCh37:12:5399646:5487520:1 gene:ENSG00000256417 gene_biotype:lincRNA transcript_biotype:lincRNA|havana:lincRNA chromosome:GRCh37:12:5480729:5492819:1 gene:ENSG00000256417 gene_biotype:lincRNA transcript_biotype:lincRNA
TC09002567.hg.1	3.47	4.56	-2.13	0.005001	0.038704		accn=NULL class=lncRNA name= ref=UCSCGeneNoncode transcriptId=uc011lrg.1 cpcScore=1.6092200 cnci=-0.3450649
TC03001744.hg.1	2.62	3.71	-2.13	0.043048	0.128518	TXNRD3NB; TXNRD3	thioredoxin reductase 3 neighbor; thioredoxin reductase 3; NULL
TC0Y000214.hg.1	4.77	5.87	-2.14	0.001011	0.019884	LINC00266-4P	long intergenic non-protein coding RNA 266-4, pseudogene; NULL
TC0X001221.hg.1	6.79	7.88	-2.14	0.018978	0.079376	ARMCX6	armadillo repeat containing, X-linked 6; NULL
TC17000483.hg.1	2.71	3.81	-2.15	0.003561	0.032992	LRRC3C	leucine rich repeat containing 3C
TC04002266.hg.1	2.93	4.04	-2.16	4.4e-05	0.008245		accn=NULL class=lincRNA name=Human lincRNA ref=Scripture Reconstruction LincRNAs By Luo transcriptId=linc_luo_1203 cpcScore=-1.4521800 cnci=-0.2781139
TC07003051.hg.1	6.01	7.12	-2.16	0.000163	0.011434		accn=NULL class=lncRNA name= ref=EnsemblNoncode transcriptId=ENST00000433446 cpcScore=-1.2111300 cnci=-0.2857865|accn=NULL class=lncRNA name= ref=EnsemblNoncode transcriptId=ENST00000446309 cpcScore=-1.0383800 cnci=-0.1490376
TC02002568.hg.1	4.68	5.79	-2.16	0.000265	0.012803	TTC30B	tetratricopeptide repeat domain 30B; NULL
TC03000650.hg.1	3.67	4.79	-2.16	0.002608	0.028765	ROPN1B	rhophilin associated tail protein 1B; NULL
TC06001089.hg.1	7.22	8.33	-2.16	0.013018	0.0642	ULBP1	UL16 binding protein 1; NULL
TC01000001.hg.1	5.5	6.61	-2.16	0.018614	0.078544	DDX11L1; DDX11L5	DEAD/H (Asp-Glu-Ala-Asp/His) box helicase 11 like 1; DEAD/H (Asp-Glu-Ala-Asp/His) box helicase 11 like 5
TC17001914.hg.1	6.93	8.04	-2.16	0.033828	0.111048	TK1	thymidine kinase 1, soluble; NULL
TC02003548.hg.1	2.43	3.55	-2.17	0.00031	0.013546		linc-CNTNAP5-5 chr2:+:123495840-123506009
TC07003023.hg.1	4.77	5.89	-2.17	0.005109	0.039104		accn=NULL class=lncRNA name= ref=UCSCGeneNoncode transcriptId=uc003ube.1 cpcScore=-0.3257650 cnci=-0.3211923
TC12001858.hg.1	3.1	4.22	-2.18	0.005893	0.042004	LOC643770	uncharacterized LOC643770
TC15002216.hg.1	5.93	7.06	-2.19	0.003798	0.034009		accn=AL049226 class=mRNAlike lncRNA name=Human lncRNA ref=JounralRNA transcriptId=4729 cpcScore=-1.0829300 cnci=-0.3455571
TC11002356.hg.1	6.36	7.49	-2.19	0.004114	0.035361		havana:lincRNA chromosome:GRCh37:11:118866905:118868714:-1 gene:ENSG00000255121 gene_biotype:lincRNA transcript_biotype:lincRNA
TC07000571.hg.1	2.98	4.12	-2.2	0.00845	0.05058	DYNC1I1	dynein, cytoplasmic 1, intermediate chain 1; NULL
TC12001073.hg.1	5.23	6.37	-2.2	0.04853	0.138815		AM992877,AM992881,uc010sdj.1,uc010sdi.1
TC01001828.hg.1	2.99	4.13	-2.21	5.5e-05	0.008722	LOC100506161; OTTHUMG00000037542; RP11-378J18.3	uncharacterized LOC100506161; NULL
TC02001033.hg.1	3.06	4.2	-2.21	0.005277	0.039747	RAPGEF4	Rap guanine nucleotide exchange factor (GEF) 4; NULL
TC09001627.hg.1	4.31	5.45	-2.21	0.021288	0.084756		DQ575742,uc004buf.1
TC03002196.hg.1	2.17	3.31	-2.21	0.049416	0.140515		accn=BC012463 class=mRNAlike lncRNA name=Human lncRNA ref=JounralRNA transcriptId=1662 cpcScore=-1.0889300 cnci=-0.3042138
TC01004235.hg.1	4.86	6.01	-2.22	0.004372	0.036289		accn=NULL class=lincRNA name=Human lincRNA ref=Scripture Reconstruction LincRNAs By Luo transcriptId=linc_luo_62 cpcScore=-1.3443200 cnci=-0.1531482|accn=NULL class=lncRNA name= ref=UCSCGeneNoncode transcriptId=uc001bfn.3 cpcScore=0.5863610 cnci=-0.2295077|linc-CDC42 chr1:+:22351706-22357713|linc-CDC42 chr1:+:22351988-22357704|linc-CDC42 chr1:+:22351988-22357700|linc-CDC42 chr1:+:22351998-2235770…
TC05002482.hg.1	3.26	4.42	-2.23	0.030782	0.10492		linc-XRCC4-3 chr5:+:81676935-81681799|linc-XRCC4-3 chr5:+:81678763-81682335
TC20001451.hg.1	7.51	8.67	-2.23	0.040803	0.124556		accn=NULL class=lncRNA name= ref=UCSCGeneNoncode transcriptId=uc002wqf.1 cpcScore=-1.3201300 cnci=-0.3251960
TC13000366.hg.1	4.31	5.48	-2.25	0.000262	0.012725	FGF14-AS2	FGF14 antisense RNA 2
TC06004063.hg.1	6.44	7.61	-2.25	0.008113	0.049555	HIST1H2AI	histone cluster 1, H2ai; NULL
TC02003873.hg.1	2.71	3.88	-2.25	0.028131	0.099542		accn=BC008479 class=mRNAlike lncRNA name=Human lncRNA ref=JounralRNA transcriptId=1593 cpcScore=-0.9861430 cnci=-0.3194871
TC01003006.hg.1	6.87	8.04	-2.25	0.0433	0.12902	PTPN22	protein tyrosine phosphatase, non-receptor type 22 (lymphoid); NULL
TC12000747.hg.1	5.52	6.7	-2.26	0.007559	0.047803	ELK3	ELK3, ETS-domain protein (SRF accessory protein 2)
TC14000129.hg.1	4.69	5.86	-2.26	0.022634	0.087859		cdna:putative chromosome:GRCh37:14:23025534:23027939:1 gene:ENSG00000259003 gene_biotype:protein_coding transcript_biotype:protein_coding
TC10001054.hg.1	3.51	4.69	-2.26	0.036256	0.115868	FAM107B	family with sequence similarity 107, member B; NULL
TC0X000609.hg.1	8.67	9.85	-2.26	0.037129	0.117601	SH2D1A	SH2 domain containing 1A; NULL
TC20001175.hg.1	2.74	3.92	-2.27	0.002991	0.030419		accn=NULL class=mRNAlike lncRNA name=vega lncRNA ref=GENCODE transcriptId=OTTHUMT00000078467 cpcScore=0.0323344 cnci=-0.2889754
TC07000805.hg.1	7.26	8.44	-2.27	0.005334	0.039954	KLHDC10	kelch domain containing 10; NULL
TC19000063.hg.1	5.74	6.92	-2.27	0.022135	0.086665	GNA11	guanine nucleotide binding protein (G protein), alpha 11 (Gq class)
TC19001383.hg.1	5.46	6.64	-2.27	0.025947	0.094978	TSHZ3	teashirt zinc finger homeobox 3; NULL
TC20000660.hg.1	7.51	8.7	-2.27	0.029399	0.10217	SNORD17	small nucleolar RNA, C/D box 17
TC19001801.hg.1	3.81	4.99	-2.27	0.042665	0.127772		[retired] ncrna:lincRNA chromosome:GRCh37:19:52892095:52900985:-1 gene:ENSG00000246015|[retired] ncrna:lincRNA chromosome:GRCh37:19:52892095:52901010:-1 gene:ENSG00000246015
TC15000022.hg.1	3.26	4.45	-2.28	0.000657	0.017153		DQ582448,uc001yuk.3
TC15001066.hg.1	3.26	4.45	-2.28	0.000657	0.017153		DQ578199,uc001ywf.3
TC14001146.hg.1	2.93	4.11	-2.28	0.015471	0.070618	OTTHUMG00000133689; AL163953.2	NULL
TC07000602.hg.1	3.18	4.37	-2.28	0.02292	0.088474		[retired] ncrna:lincRNA chromosome:GRCh37:7:99517494:99522910:1 gene:ENSG00000245883
TC04002585.hg.1	4.45	5.64	-2.28	0.026632	0.096383		linc-GRSF1 chr4:-:71764943-71767830
TC07002864.hg.1	4.92	6.11	-2.29	3.5e-05	0.007568		accn=NULL class=lincRNA name=Human lincRNA ref=Scripture Reconstruction LincRNAs By Luo transcriptId=linc_luo_1326 cpcScore=-1.3663800 cnci=-0.2559466|accn=NR_027347 class=lncRNA name= ref=RefGeneNoncode transcriptId=NR_027347 cpcScore=0.8638110 cnci=-0.0509071|linc-CPVL chr7:-:29638358-29727696|linc-CPVL chr7:-:29638410-29724871|linc-CPVL chr7:-:29676045-29725475|linc-CPVL chr7:-:29685538-297247…
TC15002028.hg.1	4.07	5.26	-2.29	0.020365	0.082556		DQ582666,uc002byc.3
TC15002031.hg.1	4.07	5.26	-2.29	0.020365	0.082556		DQ593627,uc002byj.3
TC15002034.hg.1	4.07	5.26	-2.29	0.020365	0.082556		DQ593627,uc010usn.2
TC15002043.hg.1	4.07	5.26	-2.29	0.020365	0.082556		DQ593627,uc002bzk.3
TC15002046.hg.1	4.07	5.26	-2.29	0.020365	0.082556		DQ593627,uc002bzs.3
TC15002049.hg.1	4.07	5.26	-2.29	0.020365	0.082556		DQ593627,uc021syq.1
TC21000553.hg.1	5.5	6.7	-2.29	0.025916	0.094917	SPATC1L	spermatogenesis and centriole associated 1-like; NULL
TC03001511.hg.1	2.87	4.07	-2.3	6.8e-05	0.009106		ncrna:snRNA chromosome:GRCh37:3:62103974:62104184:-1 gene:ENSG00000252184 gene_biotype:snRNA transcript_biotype:snRNA
TC0X001324.hg.1	3.15	4.35	-2.3	0.001622	0.023526	TMEM255A; FAM70A	transmembrane protein 255A; NULL
TC11000733.hg.1	5.69	6.9	-2.3	0.014674	0.068599		cdna:known chromosome:GRCh37:11:71159720:71163203:1 gene:ENSG00000254682 gene_biotype:antisense transcript_biotype:antisense
TC05000018.hg.1	6.05	7.26	-2.3	0.028533	0.100389		DQ598099,uc021xwf.1
TC05001497.hg.1	2.68	3.89	-2.31	0.00053	0.015994	RNA5SP186	RNA, 5S ribosomal pseudogene 186
TC09000222.hg.1	4.99	6.2	-2.31	0.04422	0.130749	ALDH1B1	aldehyde dehydrogenase 1 family, member B1; NULL
TC0X000684.hg.1	2.17	3.38	-2.32	0.005049	0.038906		AK054921,uc004fbf.1
TC17000192.hg.1	2.2	3.41	-2.32	0.011601	0.060245	FAM106CP	family with sequence similarity 106, member C pseudogene
TC04001287.hg.1	3.15	4.37	-2.33	0.000123	0.010619		AX794786,uc003hhq.1
TC09000611.hg.1	5.51	6.73	-2.33	0.018114	0.077327	DAB2IP	DAB2 interacting protein; NULL
TC07000226.hg.1	6.29	7.51	-2.34	0.002137	0.0266		DQ594967,uc003teu.3
TC05002007.hg.1	4.89	6.11	-2.34	0.002957	0.030231	CCNJL	cyclin J-like; NULL
TC18000833.hg.1	2.87	4.09	-2.34	0.028972	0.101224		accn=AK127627 class=mRNAlike lncRNA name=Human lncRNA ref=JounralRNA transcriptId=2241 cpcScore=13.3652000 cnci=-0.2496331
TC03002102.hg.1	4.58	5.81	-2.35	0.001485	0.022659	LPP-AS2	LPP antisense RNA 2
TC09001500.hg.1	4.28	5.51	-2.35	0.022784	0.088212	WDR31	WD repeat domain 31; NULL
TC09001772.hg.1	5.67	6.9	-2.35	0.023845	0.090439	NSMF; NELF	NMDA receptor synaptonuclear signaling and neuronal migration factor; NULL
TC17000596.hg.1	3.21	4.45	-2.36	0.006184	0.04288	KANSL1-AS1	KANSL1 antisense RNA 1
TC01000969.hg.1	2.75	3.99	-2.36	0.008293	0.05009	OTTHUMG00000034494; RP11-96K19.2	NULL
TC07002243.hg.1	2.86	4.1	-2.36	0.013986	0.066743		accn=NULL class=lncRNA name= ref=UCSCGeneNoncode transcriptId=uc003tda.1 cpcScore=0.9822200 cnci=-0.3190843
TC07002635.hg.1	3.56	4.79	-2.36	0.04746	0.136848		accn=M64353 class=mRNAlike lncRNA name=NULL ref=H-invitational v7.5 transcriptId=HIT000196122 cpcScore=2.2290700 cnci=-0.0829213|accn=Z77845 class=mRNAlike lncRNA name=NULL ref=H-invitational v7.5 transcriptId=HIT000328136 cpcScore=-1.1172600 cnci=-0.1192551|accn=M73466 class=mRNAlike lncRNA name=NULL ref=H-invitational v7.5 transcriptId=HIT000196265 cpcScore=2.0701900 cnci=-0.1356742
TC12000534.hg.1	4.35	5.59	-2.37	0.00031	0.013546	KIF5A	kinesin family member 5A
TC02001081.hg.1	6.03	7.27	-2.37	0.001563	0.023189	UBE2E3	ubiquitin-conjugating enzyme E2E 3
TC10001136.hg.1	3.01	4.25	-2.37	0.032324	0.108076	MPP7	membrane protein, palmitoylated 7 (MAGUK p55 subfamily member 7); NULL
TC07001493.hg.1	4.86	6.12	-2.38	0.010387	0.056686	GTF2IRD2P1	GTF2I repeat domain containing 2 pseudogene 1
TC10002011.hg.1	3.66	4.92	-2.39	0.000966	0.019508		accn=AF086343 class=mRNAlike lncRNA name=Human lncRNA ref=JounralRNA transcriptId=5091 cpcScore=-1.4386000 cnci=-0.5339649
TC06000167.hg.1	3.11	4.37	-2.39	0.001263	0.021392	HIST1H2AC	histone cluster 1, H2ac; NULL
TC02001092.hg.1	4.53	5.78	-2.39	0.019783	0.081209	DUSP19	dual specificity phosphatase 19; NULL
TC03002724.hg.1	2.05	3.31	-2.39	0.024821	0.092583		accn=AK055652 class=mRNAlike lncRNA name=Human lncRNA ref=JounralRNA transcriptId=2188 cpcScore=-1.1308000 cnci=-0.3698997
TC02000366.hg.1	4.94	6.2	-2.39	0.030298	0.103961	LGALSL	lectin, galactoside-binding-like; NULL
TC14001091.hg.1	2.54	3.8	-2.39	0.032079	0.107587	LINC00648	long intergenic non-protein coding RNA 648
TC07000813.hg.1	3.4	4.66	-2.4	0.01877	0.078913	CPA5	carboxypeptidase A5; NULL
TC14000612.hg.1	3.11	4.38	-2.41	0.027322	0.097841		havana:lincRNA chromosome:GRCh37:14:97925207:97930496:1 gene:ENSG00000246084 gene_biotype:lincRNA transcript_biotype:lincRNA|havana:lincRNA chromosome:GRCh37:14:97925168:97935722:1 gene:ENSG00000246084 gene_biotype:lincRNA transcript_biotype:lincRNA|havana:lincRNA chromosome:GRCh37:14:97925153:98047938:1 gene:ENSG00000246084 gene_biotype:lincRNA transcript_biotype:lincRNA
TC21000248.hg.1	4.08	5.36	-2.42	0.017437	0.075583	PCBP3	poly(rC) binding protein 3; NULL
TC02000131.hg.1	4.8	6.08	-2.43	3.3e-05	0.007504	KLHL29	kelch-like family member 29; NULL
TC13001701.hg.1	4.62	5.9	-2.43	0.000894	0.019033		linc-TUBGCP3-2 chr13:-:113341523-113343757|linc-TUBGCP3-2 chr13:-:113342590-113343964|linc-TUBGCP3-2 chr13:-:113342676-113344135
TC03001849.hg.1	8.65	9.93	-2.44	0.003197	0.031329	TFDP2	transcription factor Dp-2 (E2F dimerization partner 2); NULL
TC02000157.hg.1	3.86	5.16	-2.46	0.000173	0.011537	MAPRE3	microtubule-associated protein, RP/EB family, member 3; NULL
TC06000546.hg.1	3.67	4.97	-2.46	0.00499	0.038653	FLJ45825	uncharacterized LOC100505530
TC15002056.hg.1	5.53	6.83	-2.46	0.026776	0.096639	DDX11L9; DDX11L1; DDX11L5	DEAD/H (Asp-Glu-Ala-Asp/His) box helicase 11 like 9; DEAD/H (Asp-Glu-Ala-Asp/His) box helicase 11 like 1; DEAD/H (Asp-Glu-Ala-Asp/His) box helicase 11 like 5
TC0X000544.hg.1	1.94	3.24	-2.46	0.034221	0.111815		AF070581,uc004epb.3
TCUn_gl000214000001.hg.1	3.94	5.24	-2.47	0.001037	0.020041		BC012753,uc011mfm.2
TC13001295.hg.1	2.96	4.26	-2.47	0.003033	0.030594		accn=NULL class=lincRNA name=Human lincRNA ref=Scripture Reconstruction LincRNAs By Luo transcriptId=linc_luo_755 cpcScore=-1.3223500 cnci=-0.2328543|accn=CR604228 class=mRNAlike lncRNA name=Human lncRNA ref=JounralRNA transcriptId=3905 cpcScore=-0.7783180 cnci=-0.2460345|linc-ARHGEF7-5 chr13:+:111468750-111472337|linc-ARHGEF7-2 chr13:+:111474462-111477340|linc-ARHGEF7-2 chr13:+:111474474-1114914…
TC01005480.hg.1	3.91	5.21	-2.47	0.007944	0.049032		accn=NULL class=mRNAlike lncRNA name=vega lncRNA ref=GENCODE transcriptId=OTTHUMT00000022441 cpcScore=-0.8529050 cnci=-0.1639414
TC01004975.hg.1	2.99	4.3	-2.47	0.009979	0.055488		linc-FAM72A-2 chr1:+:205831206-205865215|linc-FAM72A-2 chr1:+:205858154-205865156
TC01000279.hg.1	4.86	6.16	-2.47	0.013199	0.064723	LINC00339	long intergenic non-protein coding RNA 339; NULL
TC01004199.hg.1	4.49	5.81	-2.48	0.001112	0.020542		accn=BC033316 class=mRNAlike lncRNA name=Human lncRNA ref=JounralRNA transcriptId=4713 cpcScore=-1.2468100 cnci=-0.2599198
TC10002833.hg.1	4.3	5.61	-2.48	0.001173	0.020785		accn=NULL class=lncRNA name= ref=UCSCGeneNoncode transcriptId=uc010qrd.1 cpcScore=-0.0143927 cnci=-0.2120825
TC11001000.hg.1	6.58	7.89	-2.48	0.025376	0.09369	C11orf1	chromosome 11 open reading frame 1
TC01002867.hg.1	7.22	8.53	-2.48	0.029396	0.102164	GFI1	growth factor independent 1 transcription repressor; NULL
TC06002664.hg.1	4.22	5.52	-2.48	0.037715	0.118774		accn=NR_038929 class=lncRNA name= ref=RefGeneNoncode transcriptId=NR_038929 cpcScore=1.9072300 cnci=-0.1793397|linc-HIST1H2AI-1 chr6:+:27725274-27731008|linc-HIST1H2AI-1 chr6:+:27728355-27730863|linc-HIST1H2AI-1 chr6:+:27729281-27731046|linc-HIST1H2AI-1 chr6:+:27730104-27730863
TC02004514.hg.1	4.63	5.95	-2.49	0.017647	0.076128		accn=NR_024005 class=lncRNA name= ref=RefGeneNoncode transcriptId=NR_024005 cpcScore=1.0679800 cnci=-0.1534835|accn=NR_024004 class=lncRNA name= ref=RefGeneNoncode transcriptId=NR_024004 cpcScore=1.3042000 cnci=-0.1380074
TC06001184.hg.1	3.31	4.62	-2.49	0.031097	0.105558	MLLT4	myeloid/lymphoid or mixed-lineage leukemia (trithorax homolog, Drosophila); translocated to, 4; NULL
TC05000186.hg.1	2.64	3.96	-2.5	0.024296	0.091406	CARD6	caspase recruitment domain family, member 6; NULL
TC21001006.hg.1	3.91	5.24	-2.51	0.008807	0.051775		accn=NULL class=lincRNA name=Human lincRNA ref=Scripture Reconstruction LincRNAs By Luo transcriptId=linc_luo_1940 cpcScore=-1.3336400 cnci=-0.2011138
TC0X000928.hg.1	3.6	4.93	-2.51	0.025738	0.094585	PCYT1B	phosphate cytidylyltransferase 1, choline, beta; NULL
TC15001206.hg.1	2.8	4.13	-2.52	0.005237	0.039577	MIR3942	microRNA 3942
TC03002281.hg.1	3.01	4.34	-2.52	0.040181	0.12343		accn=D86640 class=mRNAlike lncRNA name=Human lncRNA ref=JounralRNA transcriptId=1723 cpcScore=7.4889100 cnci=-0.1859263
TC15000805.hg.1	4.54	5.88	-2.53	0.007445	0.047371	LOC100505679	uncharacterized LOC100505679
TC20001043.hg.1	6.56	7.91	-2.53	0.017802	0.076509	ZNF512B	zinc finger protein 512B; NULL
TC06001100.hg.1	4.35	5.69	-2.53	0.025348	0.093642	AKAP12	A kinase (PRKA) anchor protein 12; NULL
TC03003286.hg.1	4.59	5.93	-2.53	0.033192	0.109721		accn=NULL class=lncRNA name= ref=UCSCGeneNoncode transcriptId=uc011bsz.1 cpcScore=-1.0351300 cnci=-0.2207574
TC06000262.hg.1	4.39	5.72	-2.53	0.03376	0.110901	LOC100131289	uncharacterized LOC100131289
TC09002670.hg.1	7.45	8.8	-2.55	0.005464	0.040388		accn=BC015241 class=mRNAlike lncRNA name=Human lncRNA ref=JounralRNA transcriptId=4198 cpcScore=0.2876260 cnci=-0.3223641
TC04001613.hg.1	4.39	5.74	-2.55	0.01124	0.059208	OTTHUMG00000162186; RP11-301H24.4	NULL
TC17002531.hg.1	2.72	4.07	-2.55	0.011384	0.059676		accn=NR_026809 class=lncRNA name= ref=RefGeneNoncode transcriptId=NR_026809 cpcScore=5.8064800 cnci=-0.2154523
TC15000159.hg.1	3.89	5.25	-2.55	0.037439	0.118203		DQ575741,uc021sgz.1
TC15000185.hg.1	3.89	5.25	-2.55	0.037439	0.118203		DQ575741,uc021shr.1
TC15000960.hg.1	3.89	5.25	-2.55	0.037439	0.118203		DQ575741,uc002bvt.1
TC15001139.hg.1	3.89	5.25	-2.55	0.037439	0.118203		DQ575741,uc010uay.1
TC15001173.hg.1	3.89	5.25	-2.55	0.037439	0.118203		DQ575741,uc021sif.1
TCUn_gl000214000002.hg.1	3.68	5.04	-2.56	0.000289	0.013257		linc-REG3G-4 chrUn_gl000214:+:30380-68053
TC07001503.hg.1	6.48	7.83	-2.56	0.001901	0.025108	DNAJC30	DnaJ (Hsp40) homolog, subfamily C, member 30; NULL
TC21000743.hg.1	4.31	5.67	-2.57	0.013329	0.065034		linc-UMODL1-2 chr21:+:43188148-43196304|linc-UMODL1-2 chr21:+:43194023-43194997|linc-UMODL1-2 chr21:+:43194285-43195296|linc-UMODL1-2 chr21:+:43189205-43194312
TC21000821.hg.1	2.63	3.99	-2.57	0.049612	0.140813		accn=CR614803 class=mRNAlike lncRNA name=Human lncRNA ref=JounralRNA transcriptId=1867 cpcScore=-1.1441600 cnci=-0.4305689|accn=NULL class=lincRNA name=Human lincRNA ref=Scripture Reconstruction LincRNAs By Luo transcriptId=linc_luo_1745 cpcScore=-1.5562200 cnci=-0.3230012|linc-SAMSN1-3 chr21:-:16189150-16230015|linc-SAMSN1-3 chr21:-:16190133-16254319|linc-SAMSN1-3 chr21:-:16194137-16230015|linc-…
TC18000832.hg.1	2.33	3.7	-2.58	0.004981	0.038611		linc-PPP4R1-10 chr18:-:10712569-10718258
TC01002135.hg.1	4.22	5.59	-2.58	0.02588	0.094855	TP73-AS1	TP73 antisense RNA 1; NULL
TC03003263.hg.1	3.21	4.58	-2.59	0.001378	0.022012		accn=BC042414 class=mRNAlike lncRNA name=Human lncRNA ref=JounralRNA transcriptId=2182 cpcScore=-0.9767840 cnci=-0.2668358
TC0X002327.hg.1	3.72	5.09	-2.59	0.049609	0.140813	PIR	pirin (iron-binding nuclear protein); NULL
TC14000132.hg.1	5.01	6.39	-2.6	0.000245	0.01239	MRPL52	mitochondrial ribosomal protein L52; NULL
TC19000622.hg.1	4.06	5.44	-2.6	0.006879	0.045392	ZNF233	zinc finger protein 233
TC01005232.hg.1	4.21	5.59	-2.6	0.03617	0.115726		accn=NR_033708 class=lncRNA name= ref=RefGeneNoncode transcriptId=NR_033708 cpcScore=1.7862600 cnci=-0.1667215|accn=NULL class=lncRNA name= ref=EnsemblNoncode transcriptId=ENST00000418088 cpcScore=1.8102300 cnci=-0.1564620|accn=NULL class=lncRNA name= ref=EnsemblNoncode transcriptId=ENST00000452079 cpcScore=1.6335300 cnci=-0.2227413|accn=NR_033710 class=lncRNA name= ref=RefGeneNoncode transcriptI…
TC07000815.hg.1	3.5	4.88	-2.6	0.03641	0.116185	MEST	mesoderm specific transcript; NULL
TC07000747.hg.1	4.19	5.58	-2.61	0.003086	0.030855		AL110181,uc003vla.3
TC16000640.hg.1	7.79	9.18	-2.62	0.004501	0.036893	CMIP	c-Maf inducing protein
TC07001574.hg.1	5.74	7.13	-2.63	0.000124	0.010657	OTTHUMG00000154197; AC005076.5	NULL
TC05001436.hg.1	3.11	4.5	-2.63	0.000362	0.014209	OTTHUMG00000163000; CTC-351M12.1	NULL
TC11002312.hg.1	5.09	6.49	-2.63	0.001526	0.022944	C11orf71	chromosome 11 open reading frame 71
TC01003061.hg.1	3.11	4.5	-2.64	0.04043	0.123888	OTTHUMG00000013378; AL583842.2	NULL
TC17002390.hg.1	5.5	6.91	-2.65	0.003944	0.03463		accn=NR_027083 class=lncRNA name= ref=RefGeneNoncode transcriptId=NR_027083 cpcScore=1.0274700 cnci=-0.1731364
TC12000251.hg.1	7.41	8.82	-2.65	0.033289	0.109925	LRMP	lymphoid-restricted membrane protein
TC07000923.hg.1	7.17	8.58	-2.65	0.044936	0.132053	EPHB6	EPH receptor B6; NULL
TC0X001898.hg.1	2.12	3.53	-2.66	0.002295	0.027286		accn=AK094540 class=mRNAlike lncRNA name=Human lncRNA ref=JounralRNA transcriptId=256 cpcScore=-1.1938200 cnci=-0.2793841
TC07003015.hg.1	4.68	6.09	-2.66	0.008988	0.05238		accn=NR_002164 class=lncRNA name= ref=RefGeneNoncode transcriptId=NR_002164 cpcScore=6.1382100 cnci=-0.2139464
TC12000076.hg.1	4.22	5.63	-2.66	0.010995	0.058539	CD9; LOC100653288; LOC100652804	CD9 molecule; uncharacterized LOC100653288; uncharacterized LOC100652804; NULL
TC05001771.hg.1	7.18	8.59	-2.67	0.031961	0.107353	KIF3A	kinesin family member 3A; NULL
TC05001481.hg.1	3.7	5.12	-2.67	0.035959	0.115292	ENC1	ectodermal-neural cortex 1 (with BTB domain); NULL
TC15001700.hg.1	5.2	6.63	-2.7	0.006006	0.042331	CIB2	calcium and integrin binding family member 2; NULL
TC20001178.hg.1	4.04	5.47	-2.7	0.036328	0.115993		linc-DEFB115-4 chr20:+:25965778-25991974|linc-DEFB115-4 chr20:+:25965778-26001287|linc-DEFB115-4 chr20:+:25965851-26032160|linc-DEFB115-4 chr20:+:25990427-26031391|linc-DEFB115-4 chr20:+:25990430-26001533|linc-DEFB115-4 chr20:+:25990430-26031798|linc-DEFB115-4 chr20:+:25990434-26002424|linc-DEFB115-4 chr20:+:25990434-26002424|linc-DEFB115-4 chr20:+:25990461-26031567|linc-DEFB115-4 chr20:+:2599049…
TC07002252.hg.1	6	7.44	-2.71	0.001426	0.022297		accn=NULL class=lncRNA name= ref=UCSCGeneNoncode transcriptId=uc003teu.3 cpcScore=-0.0574725 cnci=-0.3113600
TC07003384.hg.1	3.81	5.25	-2.73	0.009688	0.054605	TRBV6-4	T cell receptor beta variable 6-4; NULL
TC05000641.hg.1	2.76	4.22	-2.74	8.4e-05	0.009429	IL4	interleukin 4; NULL
TC07001241.hg.1	5.54	7.01	-2.76	0.000762	0.018027	LOC646762; ZNRF2P2; OTTHUMG00000152751; AC007255.7	uncharacterized LOC646762; zinc and ring finger 2 pseudogene 2; NULL
TC10002925.hg.1	2.86	4.33	-2.76	0.045247	0.132724	AKR1C3	aldo-keto reductase family 1, member C3; NULL
TC07002228.hg.1	2.39	3.86	-2.77	0.001403	0.022147		accn=NULL class=lncRNA name= ref=UCSCGeneNoncode transcriptId=uc003tag.2 cpcScore=-0.1221580 cnci=-0.3045146|accn=NR_036554 class=lncRNA name= ref=RefGeneNoncode transcriptId=NR_036554 cpcScore=3.9750100 cnci=-0.3146715|accn=NULL class=lncRNA name= ref=UCSCGeneNoncode transcriptId=uc003tah.1 cpcScore=1.1931600 cnci=-0.3404416|linc-WIPF3-3 chr7:+:29723888-29727452|linc-WIPF3-3 chr7:+:29725304-2972…
TC15001625.hg.1	3.02	4.5	-2.78	0.008269	0.050018		DQ578199,uc002auu.1
TC15001677.hg.1	3.02	4.5	-2.78	0.008269	0.050018		DQ578199,uc002bbc.2
TC15001844.hg.1	3.02	4.5	-2.78	0.008269	0.050018		DQ578199,uc002bph.1
TC02002226.hg.1	4.42	5.9	-2.78	0.01028	0.056375	DDX11L2	DEAD/H (Asp-Glu-Ala-Asp/His) box helicase 11 like 2
TC16001418.hg.1	2.28	3.76	-2.79	0.034038	0.111507		accn=NULL class=lincRNA name=Human lincRNA ref=Scripture Reconstruction LincRNAs By Luo transcriptId=linc_luo_877 cpcScore=-1.3088200 cnci=-0.2128049|linc-ERCC4-2 chr16:+:13352216-13444277
TC17001342.hg.1	3.73	5.22	-2.8	0.000892	0.019024	EVI2A	ecotropic viral integration site 2A; NULL
TC17002870.hg.1	2.34	3.82	-2.8	0.025792	0.094669	CCDC144A	coiled-coil domain containing 144A; NULL
TC12000585.hg.1	3.01	4.5	-2.81	0.04439	0.131105		havana:lincRNA chromosome:GRCh37:12:65996649:66000283:1 gene:ENSG00000256268 gene_biotype:lincRNA transcript_biotype:lincRNA|havana:lincRNA chromosome:GRCh37:12:65996658:66006777:1 gene:ENSG00000256268 gene_biotype:lincRNA transcript_biotype:lincRNA
TC09001281.hg.1	4.28	5.78	-2.82	0.000384	0.014443	GKAP1	G kinase anchoring protein 1; NULL
TC21000287.hg.1	2.56	4.06	-2.83	0.00711	0.046155	OTTHUMG00000074322; AF127936.7	NULL
TC09001088.hg.1	2.89	4.39	-2.83	0.035978	0.115329	ANKRD18A	ankyrin repeat domain 18A; NULL
TC03003359.hg.1	8.87	10.38	-2.84	0.00512	0.039139	GXYLT2	glucoside xylosyltransferase 2; NULL
TC02001359.hg.1	6.45	7.97	-2.85	0.001212	0.021053	RHBDD1	rhomboid domain containing 1; NULL
TC03003001.hg.1	3.59	5.11	-2.85	0.029425	0.102219		accn=NULL class=lincRNA name=Human lincRNA ref=Scripture Reconstruction LincRNAs By Luo transcriptId=linc_luo_1609 cpcScore=-1.3680000 cnci=-0.2774263
TC02003463.hg.1	2.8	4.32	-2.87	0.000568	0.016422		accn=CR599621 class=mRNAlike lncRNA name=Human lncRNA ref=JounralRNA transcriptId=1358 cpcScore=-1.2168000 cnci=-0.3516275
TC09001334.hg.1	5.7	7.22	-2.87	0.004329	0.03608	OGN	osteoglycin; NULL
TC18000835.hg.1	2.83	4.35	-2.87	0.005201	0.039441		linc-PPP4R1-11 chr18:-:10979247-11148563
TC01003239.hg.1	4.66	6.18	-2.88	0.011969	0.061285	S100A10	S100 calcium binding protein A10; NULL
TC02001867.hg.1	3.54	5.07	-2.88	0.015866	0.071615	EFEMP1	EGF containing fibulin-like extracellular matrix protein 1; NULL
TC14002149.hg.1	2.68	4.23	-2.91	0.011832	0.060895		linc-ATG2B-1 chr14:-:98098987-98152995|linc-ATG2B-1 chr14:-:98098999-98112540
TC16000515.hg.1	4.6	6.15	-2.93	0.015665	0.071114	LINC00920	long intergenic non-protein coding RNA 920
TC02001989.hg.1	3.04	4.59	-2.93	0.045342	0.132933	DGUOK-AS1	DGUOK antisense RNA 1; NULL
TC06000169.hg.1	4.19	5.75	-2.94	3e-06	0.004647	HIST1H2BD	histone cluster 1, H2bd; NULL
TC05001488.hg.1	4.39	5.95	-2.94	0.017895	0.07678	OTTHUMG00000162467; RP11-229C3.2	NULL
TC18000051.hg.1	7.42	8.97	-2.94	0.029855	0.103024	APCDD1	adenomatosis polyposis coli down-regulated 1; NULL
TC05001610.hg.1	2.27	3.85	-2.97	0.003463	0.032523	ELL2	elongation factor, RNA polymerase II, 2; NULL
TC22000350.hg.1	4.61	6.18	-2.97	0.005076	0.039007	2019-09-03	septin 3; NULL
TC01001591.hg.1	4.02	5.59	-2.97	0.011504	0.060004	C1orf21	chromosome 1 open reading frame 21; NULL
TC12001295.hg.1	2.16	3.73	-2.97	0.018375	0.077951	SLCO1A2	solute carrier organic anion transporter family, member 1A2; NULL
TC03001979.hg.1	2.69	4.26	-2.97	0.024205	0.091221	MECOM	MDS1 and EVI1 complex locus; NULL
TC12001328.hg.1	6.79	8.37	-2.99	0.035079	0.113542	ITPR2	inositol 1,4,5-trisphosphate receptor, type 2
TC14001537.hg.1	2.11	3.71	-3.02	0.003725	0.033661		BC042372,uc001ymp.1
TC08001853.hg.1	2.29	3.88	-3.02	0.006766	0.044978		accn=NULL class=lincRNA name=Human lincRNA ref=Scripture Reconstruction LincRNAs By Luo transcriptId=linc_luo_543 cpcScore=-1.3531100 cnci=-0.4263074
TC0X000685.hg.1	2.64	4.24	-3.04	0.030911	0.105179	OTTHUMG00000022550; RP11-298A8.2	NULL
TC07002198.hg.1	3.78	5.39	-3.05	0.008731	0.051488		accn=NULL class=lincRNA name=Human lincRNA ref=Scripture Reconstruction LincRNAs By Luo transcriptId=linc_luo_1490 cpcScore=-1.2934300 cnci=-0.3305175
TC07000652.hg.1	5.97	7.59	-3.08	0.000315	0.013603	SH2B2	SH2B adaptor protein 2; NULL
TC07003210.hg.1	3.24	4.86	-3.08	0.023804	0.090342		accn=D13084 class=mRNAlike lncRNA name=NULL ref=H-invitational v7.5 transcriptId=HIT000100478 cpcScore=1.7382200 cnci=-0.1168052|accn=X58808 class=mRNAlike lncRNA name=NULL ref=H-invitational v7.5 transcriptId=HIT000322287 cpcScore=1.6604000 cnci=-0.0473547
TC07002041.hg.1	3.87	5.51	-3.12	0.002454	0.028101	PRKAG2	protein kinase, AMP-activated, gamma 2 non-catalytic subunit; NULL
TC01000226.hg.1	6.44	8.08	-3.12	0.03653	0.116467		DL489931,uc021ohi.1
TC04001277.hg.1	2.45	4.1	-3.13	0.001712	0.024032	ADAMTS3	ADAM metallopeptidase with thrombospondin type 1 motif, 3; NULL
TC17001830.hg.1	2.99	4.64	-3.14	0.006272	0.043125	ABCA5	ATP-binding cassette, sub-family A (ABC1), member 5
TC03000817.hg.1	3.44	5.1	-3.15	0.000799	0.018191	OTTHUMG00000159845; RP11-103G8.2	NULL
TC17000252.hg.1	2.15	3.81	-3.15	0.049097	0.139893	CCDC144CP; CCDC144C	coiled-coil domain containing 144C, pseudogene; coiled-coil domain containing 144C; NULL
TC03001528.hg.1	3.86	5.52	-3.16	0.025616	0.094272	MAGI1; MAGI1-IT1	membrane associated guanylate kinase, WW and PDZ domain containing 1; MAGI1 intronic transcript 1 (non-protein coding); NULL
TC11002867.hg.1	3.12	4.79	-3.18	0.004316	0.036065		accn=NULL class=lncRNA name= ref=EnsemblNoncode transcriptId=ENST00000504610 cpcScore=0.1144910 cnci=-0.2550106|accn=NULL class=lncRNA name= ref=EnsemblNoncode transcriptId=ENST00000529938 cpcScore=-0.8736710 cnci=-0.3222105|accn=NULL class=lncRNA name= ref=EnsemblNoncode transcriptId=ENST00000527511 cpcScore=-1.0896800 cnci=-0.4158901|accn=NULL class=lncRNA name= ref=EnsemblNoncode transcriptId=…
TC04000839.hg.1	5.49	7.17	-3.2	0.004755	0.037766	PALLD	palladin, cytoskeletal associated protein; NULL
TC07001941.hg.1	3.16	4.86	-3.25	5.8e-05	0.008857	TRBV6-9	T cell receptor beta variable 6-9; NULL
TC0X001615.hg.1	2.73	4.43	-3.25	0.027521	0.098271		accn=BC038597 class=mRNAlike lncRNA name=Human lncRNA ref=JounralRNA transcriptId=20 cpcScore=-0.5944470 cnci=-0.2488490
TC0X001378.hg.1	3.15	4.85	-3.26	0.001499	0.022769	GPC3	glypican 3; NULL
TC10001678.hg.1	4.4	6.1	-3.26	0.038581	0.12041	GFRA1	GDNF family receptor alpha 1; NULL
TC06001355.hg.1	3.78	5.49	-3.27	0.012799	0.06364	HIST1H4H; HIST2H4B; HIST4H4; HIST2H4A; HIST1H4L; HIST1H4E; HIST1H4B; HIST1H4C; HIST1H4J; HIST1H4K; HIST1H4F; HIST1H4D; HIST1H4A; HIST1H4I	histone cluster 1, H4h; histone cluster 2, H4b; histone cluster 4, H4; histone cluster 2, H4a; histone cluster 1, H4l; histone cluster 1, H4e; histone cluster 1, H4b; histone cluster 1, H4c; histone cluster 1, H4j; histone cluster 1, H4k; histone cluster 1, H4f; histone cluster 1, H4d; histone cluster 1, H4a; histone cluster 1, H4i; NULL
TC18000035.hg.1	3.31	5.03	-3.28	0.045321	0.132895	PTPRM	protein tyrosine phosphatase, receptor type, M; NULL
TC02002569.hg.1	3.66	5.4	-3.32	0.000294	0.013381	TTC30A	tetratricopeptide repeat domain 30A; NULL
TC0X001278.hg.1	3.08	4.81	-3.33	0.019418	0.080306	CHRDL1	chordin-like 1; NULL
TC16000352.hg.1	5.42	7.16	-3.35	0.030209	0.103803	LOC100996344	uncharacterized LOC100996344
TC01004743.hg.1	4.63	6.37	-3.36	0.014348	0.06775		accn=NR_024237 class=lncRNA name= ref=RefGeneNoncode transcriptId=NR_024237 cpcScore=1.5968800 cnci=-0.1691084
TC08001359.hg.1	4.3	6.06	-3.39	0.044241	0.130778	ZNF704	zinc finger protein 704; NULL
TC0X000496.hg.1	5.48	7.26	-3.41	0.000412	0.014904	NGFRAP1	nerve growth factor receptor (TNFRSF16) associated protein 1; NULL
TC01004392.hg.1	4.81	6.57	-3.41	0.020802	0.083594		accn=CR596789 class=mRNAlike lncRNA name=Human lncRNA ref=JounralRNA transcriptId=344 cpcScore=-1.1892900 cnci=-0.1747153
TC12001689.hg.1	3.47	5.25	-3.45	0.000637	0.016988	GRIP1	glutamate receptor interacting protein 1
TC14002175.hg.1	2.48	4.27	-3.45	0.003364	0.032066		accn=BC032902 class=mRNAlike lncRNA name=Human lncRNA ref=JounralRNA transcriptId=919 cpcScore=-1.0024600 cnci=-0.3668304
TC11001386.hg.1	2.5	4.29	-3.45	0.006418	0.043654	STK33	serine/threonine kinase 33; NULL
TC19000177.hg.1	5.33	7.13	-3.47	0.048616	0.138979	PDE4A	phosphodiesterase 4A, cAMP-specific
TC0X000390.hg.1	3.11	4.92	-3.49	0.040254	0.123592	LOC100132741; LINC00891	uncharacterized LOC100132741; long intergenic non-protein coding RNA 891
TC05001747.hg.1	2.91	4.73	-3.53	0.005117	0.039129	C5orf63; LOC101060408	chromosome 5 open reading frame 63; glutaredoxin-like protein C5orf63-like
TC12001665.hg.1	3.46	5.28	-3.53	0.032795	0.108987		cdna:known chromosome:GRCh37:12:64078523:64109256:-1 gene:ENSG00000255583 gene_biotype:pseudogene transcript_biotype:processed_transcript
TC07001232.hg.1	3.99	5.82	-3.54	0.000178	0.011537	JAZF1	JAZF zinc finger 1; NULL
TC11000348.hg.1	3.33	5.15	-3.54	0.015685	0.071156	C11orf74	chromosome 11 open reading frame 74
TC11000950.hg.1	2.89	4.72	-3.56	0.002788	0.029539	KIAA1377	KIAA1377
TC03000069.hg.1	2.48	4.33	-3.62	0.006719	0.0448	PPARG	peroxisome proliferator-activated receptor gamma; NULL
TC16001489.hg.1	5.27	7.12	-3.62	0.028629	0.100611		accn=NULL class=lncRNA name= ref=EnsemblNoncode transcriptId=ENST00000457283 cpcScore=0.1496260 cnci=-0.2525849
TC01001893.hg.1	5.2	7.06	-3.63	0.015901	0.071681	HIST3H2BB	histone cluster 3, H2bb; NULL
TC11000214.hg.1	5.22	7.08	-3.63	0.042866	0.128166	PDE3B	phosphodiesterase 3B, cGMP-inhibited
TC16000664.hg.1	6.79	8.66	-3.64	0.02148	0.085229	GSE1	Gse1 coiled-coil protein; NULL
TC07000187.hg.1	2.34	4.22	-3.68	0.001512	0.022875	DPY19L2P3	dpy-19-like 2 pseudogene 3 (C. elegans)
TC01003997.hg.1	2.74	4.62	-3.68	0.00289	0.029931		[retired] havana:sense_intronic chromosome:GRCh37:1:235989882:235991238:-1 gene:ENSG00000226135 gene_biotype:sense_intronic transcript_biotype:sense_intronic
TC12002400.hg.1	3.14	5.03	-3.7	0.000725	0.017787		accn=NULL class=lncRNA name= ref=UCSCGeneNoncode transcriptId=uc001sos.2 cpcScore=4.0914200 cnci=-0.2375653
TC09002585.hg.1	2.94	4.83	-3.7	0.046075	0.134284		accn=AL713639 class=mRNAlike lncRNA name=Human lncRNA ref=JounralRNA transcriptId=4168 cpcScore=-1.0566600 cnci=-0.2516428
TC02001159.hg.1	3.06	4.96	-3.71	0.004103	0.035352	SPATS2L	spermatogenesis associated, serine-rich 2-like; NULL
TC03002201.hg.1	3.61	5.5	-3.72	0.000556	0.016252		linc-GRM7-2 chr3:+:6549467-6736485
TC02001049.hg.1	4.37	6.27	-3.73	0.011464	0.05987	HOXD13	homeobox D13; NULL
TC08001074.hg.1	3.78	5.69	-3.75	0.019691	0.081015	SDAD1P1	SDA1 domain containing 1 pseudogene 1
TC03001108.hg.1	7.84	9.75	-3.75	0.025272	0.093484		BC040733,uc021xjv.1
TC05003086.hg.1	4.36	6.27	-3.76	0.010378	0.056669		linc-GCNT4 chr5:-:74343543-74348468|linc-GCNT4 chr5:-:74343857-74348668
TC03000022.hg.1	3.68	5.62	-3.84	1.3e-05	0.005931	OTTHUMG00000154923; AC069277.2	NULL
TC12000099.hg.1	7.17	9.13	-3.87	0.04663	0.135319	ENO2	enolase 2 (gamma, neuronal)
TC18000668.hg.1	3.3	5.28	-3.95	0.019787	0.081209		accn=BC054864 class=mRNAlike lncRNA name=Human lncRNA ref=JounralRNA transcriptId=2271 cpcScore=-1.0240800 cnci=-0.3202076
TC08000760.hg.1	4.03	6.01	-3.96	0.029601	0.102537	OTTHUMG00000164849; RP11-26E5.1	NULL
TC01004378.hg.1	4.05	6.05	-3.98	0.029854	0.103024		linc-C1orf185 chr1:+:51443232-51479174|linc-C1orf185 chr1:+:51443452-51475968
TC06000828.hg.1	5.34	7.34	-3.99	0.013319	0.065006	POU3F2	POU class 3 homeobox 2; NULL
TC14001489.hg.1	2.19	4.19	-4	0.003926	0.034565	LOC100129345	uncharacterized LOC100129345
TC17000525.hg.1	5.71	7.71	-4	0.006509	0.043965	ATP6V0A1	ATPase, H+ transporting, lysosomal V0 subunit a1
TC01000665.hg.1	4.67	6.68	-4	0.016404	0.072899	OTTHUMG00000008263; RP5-997D24.3	NULL
TC09000444.hg.1	5.52	7.52	-4.01	0.035064	0.113508	WNK2	WNK lysine deficient protein kinase 2; NULL
TC06001065.hg.1	3.44	5.45	-4.04	0.040127	0.123379	RAB32	RAB32, member RAS oncogene family; NULL
TC0X001133.hg.1	3.38	5.41	-4.09	0.026233	0.095544		[retired] ncrna:lincRNA chromosome:GRCh37:X:70994970:71004228:-1 gene:ENSG00000248135
TC05000304.hg.1	2.92	4.96	-4.12	0.000776	0.018127	OCLN	occludin; NULL
TC02002544.hg.1	3.39	5.45	-4.16	0.004461	0.036719	CHN1	chimerin 1; NULL
TC14001837.hg.1	2.6	4.66	-4.19	0.03167	0.106718		accn=BC038465 class=mRNAlike lncRNA name=Human lncRNA ref=JounralRNA transcriptId=869 cpcScore=-1.0396300 cnci=-0.2581046|accn=NULL class=lincRNA name=Human lincRNA ref=Scripture Reconstruction LincRNAs By Luo transcriptId=linc_luo_831 cpcScore=-1.2960400 cnci=-0.2864266|linc-C14orf177-3 chr14:+:97925206-97930495|linc-C14orf177-3 chr14:+:97925218-97928633|linc-C14orf177-3 chr14:+:97925218-9793515…
TC01001069.hg.1	2.21	4.29	-4.22	0.017979	0.077012	OTTHUMG00000013631; BX004987.6	NULL
TC19001181.hg.1	5.18	7.25	-4.23	0.006039	0.042433	RAB3D	RAB3D, member RAS oncogene family
TC01006373.hg.1	5.29	7.39	-4.27	0.012459	0.062697	RORC	RAR-related orphan receptor C; NULL
TC18000224.hg.1	5.66	7.76	-4.27	0.037353	0.118029	PHLPP1	PH domain and leucine rich repeat protein phosphatase 1; NULL
TC06000720.hg.1	2.56	4.66	-4.29	0.024051	0.090882	OGFRL1	opioid growth factor receptor-like 1; NULL
TC06001095.hg.1	2.4	4.5	-4.29	0.024865	0.092678	OTTHUMG00000015821; RP11-136K14.1	NULL
TC01004685.hg.1	2.24	4.35	-4.3	0.026081	0.095258		linc-NBPF9-2 chr1:+:143498343-143517299
TC12002937.hg.1	3.3	5.41	-4.34	0.000899	0.019055		accn=BC029871 class=mRNAlike lncRNA name=Human lncRNA ref=JounralRNA transcriptId=4436 cpcScore=7.6512900 cnci=-0.1268227
TC06000153.hg.1	2.9	5.02	-4.35	2.2e-05	0.006788	LRRC16A	leucine rich repeat containing 16A; NULL
TC05001577.hg.1	2.82	4.94	-4.36	0.002858	0.029839	MIR9-2; LINC00461	microRNA 9-2; long intergenic non-protein coding RNA 461; NULL
TC18000932.hg.1	2.23	4.35	-4.36	0.011904	0.06109		accn=CR612521 class=mRNAlike lncRNA name=Human lncRNA ref=JounralRNA transcriptId=5076 cpcScore=-1.1459500 cnci=-0.3121068
TC12001259.hg.1	4.66	6.79	-4.39	0.002963	0.030243	HEBP1	heme binding protein 1
TC0X000292.hg.1	2.59	4.73	-4.41	0.000129	0.010756	OTTHUMG00000021532; RP11-348F1.2	NULL
TC16002038.hg.1	5.44	7.58	-4.41	0.010788	0.057978	DDX19B	DEAD (Asp-Glu-Ala-Asp) box polypeptide 19B; NULL
TC19001622.hg.1	3.8	5.96	-4.48	0.016515	0.073145		uc021uvv.1
TC14001474.hg.1	3.54	5.71	-4.5	0.007781	0.048573	CLMN	calmin (calponin-like, transmembrane)
TC05003132.hg.1	2.96	5.13	-4.5	0.009325	0.053471		accn=NULL class=lncRNA name= ref=EnsemblNoncode transcriptId=ENST00000506978 cpcScore=-0.7190410 cnci=-0.2740089|accn=NULL class=lncRNA name= ref=EnsemblNoncode transcriptId=ENST00000506664 cpcScore=-1.0850500 cnci=-0.3292654|accn=NULL class=lncRNA name= ref=EnsemblNoncode transcriptId=ENST00000506014 cpcScore=-1.0229500 cnci=-0.2939477|accn=NULL class=lncRNA name= ref=EnsemblNoncode transcriptId…
TC07003093.hg.1	4.93	7.11	-4.53	0.015192	0.069921		accn=NR_027768 class=lncRNA name= ref=RefGeneNoncode transcriptId=NR_027768 cpcScore=6.6858600 cnci=-0.2009409|accn=NR_003561 class=lncRNA name= ref=RefGeneNoncode transcriptId=NR_003561 cpcScore=6.3049000 cnci=-0.2355743|accn=NULL class=lincRNA name=Human lincRNA ref=Scripture Reconstruction LincRNAs By Luo transcriptId=linc_luo_2075 cpcScore=-1.4081400 cnci=-0.1159318
TC21000247.hg.1	6.23	8.41	-4.54	0.015957	0.071819	PCBP3	poly(rC) binding protein 3; NULL
TC0X002115.hg.1	3.42	5.61	-4.54	0.04242	0.127297		linc-CXorf49B-2 chrX:-:70994969-71004228|linc-CXorf49B-2 chrX:-:71000376-71004546
TC07001717.hg.1	4.9	7.09	-4.57	0.006333	0.043359	DPY19L2P2	dpy-19-like 2 pseudogene 2 (C. elegans)
TC19002159.hg.1	3.01	5.2	-4.58	0.021663	0.08562		accn=AY166792 class=mRNAlike lncRNA name=NULL ref=H-invitational v7.5 transcriptId=HIT000084889 cpcScore=0.7921130 cnci=-0.4488821
TC18000446.hg.1	3.61	5.81	-4.59	0.008069	0.049439	GAREM; FAM59A	GRB2 associated, regulator of MAPK1; NULL
TC04000006.hg.1	3.23	5.45	-4.64	0.037597	0.118522	ZNF141	zinc finger protein 141; NULL
TC0X000064.hg.1	5.99	8.21	-4.65	0.017443	0.075599		cdna:pseudogene chromosome:GRCh37:X:14262325:14263544:1 gene:ENSG00000233247 gene_biotype:pseudogene transcript_biotype:processed_pseudogene
TC18000527.hg.1	3.6	5.84	-4.73	0.004257	0.035884	TCF4	transcription factor 4; NULL
TC06000737.hg.1	2.44	4.68	-4.74	0.028192	0.099652	CD109	CD109 molecule; NULL
TC01001220.hg.1	4.03	6.28	-4.76	0.032893	0.10917	LOC100132111; OTTHUMG00000013071; AL450992.2	uncharacterized LOC100132111; NULL
TC19000214.hg.1	3.46	5.72	-4.79	0.018733	0.078826	ZNF844	zinc finger protein 844; NULL
TC17002892.hg.1	2.37	4.65	-4.88	0.031432	0.106234	CCDC144B; CCDC144CP	coiled-coil domain containing 144B (pseudogene); coiled-coil domain containing 144C, pseudogene; NULL
TC01002884.hg.1	2.34	4.62	-4.89	0.027361	0.097928	ARHGAP29	Rho GTPase activating protein 29; NULL
TC14000196.hg.1	3.7	6.05	-5.11	0.010818	0.058034	COCH	cochlin; coagulation factor C homolog, cochlin (Limulus polyphemus); NULL
TC14002266.hg.1	4.57	6.93	-5.13	0.007512	0.047659	IGHV3-38	immunoglobulin heavy variable 3-38 (non-functional); NULL
TC07002877.hg.1	2.55	4.93	-5.21	0.027652	0.098599		accn=NULL class=lncRNA name= ref=UCSCGeneNoncode transcriptId=uc003tcw.2 cpcScore=2.0767700 cnci=-0.2699842|accn=NULL class=lincRNA name=Human lincRNA ref=Scripture Reconstruction LincRNAs By Luo transcriptId=linc_luo_1841 cpcScore=-1.3396500 cnci=-0.2631934|accn=NULL class=lincRNA name=Human lincRNA ref=Scripture Reconstruction LincRNAs By Luo transcriptId=linc_luo_1624 cpcScore=-1.3468800 cnci=…
TC08002615.hg.1	3.15	5.53	-5.22	1.2e-05	0.005709	FBXO16	F-box protein 16; NULL
TC11000203.hg.1	3.16	5.56	-5.26	0.015794	0.071444	TEAD1	TEA domain family member 1 (SV40 transcriptional enhancer factor)
TC18000418.hg.1	2.73	5.13	-5.29	0.046375	0.134873	OSBPL1A	oxysterol binding protein-like 1A; NULL
TC03000011.hg.1	3.69	6.1	-5.32	0.005956	0.042189	LRRN1	leucine rich repeat neuronal 1; NULL
TC07001958.hg.1	5.37	7.79	-5.35	0.000368	0.014297	TRBV7-3	T cell receptor beta variable 7-3; NULL
TC16001237.hg.1	6.33	8.75	-5.35	0.035466	0.114269	MTSS1L	metastasis suppressor 1-like
TC0Y000325.hg.1	3.48	5.91	-5.37	0.022392	0.087283		accn=NR_033732 class=lncRNA name= ref=RefGeneNoncode transcriptId=NR_033732 cpcScore=5.9160100 cnci=-0.2703522|accn=NR_002923 class=lncRNA name= ref=RefGeneNoncode transcriptId=NR_002923 cpcScore=5.4309300 cnci=-0.3113923
TC07000210.hg.1	2.87	5.34	-5.51	0.004181	0.035626	LOC401321	uncharacterized LOC401321
TC07001259.hg.1	2.9	5.36	-5.51	0.030831	0.105022	DPY19L1P1	dpy-19-like 1 pseudogene 1 (C. elegans)
TC0Y000184.hg.1	3.29	5.78	-5.63	0.019293	0.079984	BCORP1	BCL6 corepressor pseudogene 1; NULL
TC12001643.hg.1	4.18	6.67	-5.64	0.019155	0.079777	LRIG3	leucine-rich repeats and immunoglobulin-like domains 3
TC04000611.hg.1	2.21	4.74	-5.75	0.000252	0.012502	USP53	ubiquitin specific peptidase 53; NULL
TC0X001897.hg.1	2.31	4.86	-5.85	0.004284	0.035927		accn=NULL class=lincRNA name=Human lincRNA ref=Scripture Reconstruction LincRNAs By Luo transcriptId=linc_luo_1890 cpcScore=-1.5641800 cnci=-0.2037520|linc-SPANXB1-2 chrX:+:139846724-139857448|linc-SPANXB1-2 chrX:+:139846750-139854745
TC01001715.hg.1	2.44	5	-5.86	0.010295	0.056434	LOC284581	uncharacterized LOC284581
TC07001275.hg.1	2.77	5.35	-5.99	0.021122	0.084383	DPY19L2P1	dpy-19-like 2 pseudogene 1 (C. elegans)
TC04000711.hg.1	3.63	6.26	-6.16	0.042601	0.12768	SMAD1	SMAD family member 1; NULL
TC03000620.hg.1	2.56	5.21	-6.27	0.006966	0.045668	STXBP5L	syntaxin binding protein 5-like; NULL
TC07002242.hg.1	2.26	4.91	-6.3	0.048363	0.138514		accn=NR_036501 class=lncRNA name= ref=RefGeneNoncode transcriptId=NR_036501 cpcScore=-0.9968600 cnci=-0.2791908|accn=NULL class=lncRNA name= ref=UCSCGeneNoncode transcriptId=uc003tcz.1 cpcScore=1.0695400 cnci=-0.2489188
TC05001604.hg.1	2.18	4.88	-6.49	0.00094	0.01931	MCTP1	multiple C2 domains, transmembrane 1; NULL
TC03002222.hg.1	2.5	5.25	-6.71	0.041334	0.125315		accn=AB097931 class=mRNAlike lncRNA name=NULL ref=H-invitational v7.5 transcriptId=HIT000242193 cpcScore=0.4024240 cnci=-0.3225580|accn=AB107271 class=mRNAlike lncRNA name=NULL ref=H-invitational v7.5 transcriptId=HIT000242307 cpcScore=0.4491470 cnci=-0.2945049
TC01004745.hg.1	2.29	5.04	-6.74	0.016496	0.073104		accn=NULL class=lncRNA name= ref=EnsemblNoncode transcriptId=ENST00000420707 cpcScore=-0.9750040 cnci=-0.2950989|accn=NULL class=lncRNA name= ref=EnsemblNoncode transcriptId=ENST00000382265 cpcScore=1.7900500 cnci=-0.1699184|accn=AK056431 class=mRNAlike lncRNA name=Human lncRNA ref=JounralRNA transcriptId=623 cpcScore=-0.3377710 cnci=-0.3095331|accn=NULL class=lncRNA name= ref=EnsemblNoncode tran…
TC21000188.hg.1	5.15	7.92	-6.79	0.001081	0.020341	MX2	myxovirus (influenza virus) resistance 2 (mouse); NULL
TC02001152.hg.1	4.31	7.09	-6.86	0.005814	0.041741	PLCL1	phospholipase C-like 1; NULL
TC14000089.hg.1	4.04	6.87	-7.12	0.040599	0.124204	TRAV1-1	T cell receptor alpha variable 1-1
TC01001223.hg.1	2.26	5.12	-7.23	0.009657	0.054475	FLG-AS1	FLG antisense RNA 1; NULL
TC02002705.hg.1	4.13	6.99	-7.25	0.000969	0.019526	KLF7	Kruppel-like factor 7 (ubiquitous); NULL
TC09000544.hg.1	3.56	6.42	-7.26	0.00033	0.013769	ZNF462; OTTHUMG00000020440; RP11-508N12.4	zinc finger protein 462; NULL
TC19001378.hg.1	3.63	6.51	-7.37	0.048882	0.139462		[retired] ncrna:lincRNA chromosome:GRCh37:19:28926300:29218587:-1 gene:ENSG00000250689
TC05001910.hg.1	3.78	6.71	-7.66	0.031009	0.105332	JAKMIP2	janus kinase and microtubule interacting protein 2; NULL
TC16001211.hg.1	5.73	8.76	-8.18	0.038296	0.119823	SMPD3	sphingomyelin phosphodiesterase 3, neutral membrane (neutral sphingomyelinase II); NULL
TC05000643.hg.1	3.9	6.93	-8.2	0.006682	0.044659	CCNI2	cyclin I family, member 2; NULL
TC07002894.hg.1	3.94	6.99	-8.3	0.009117	0.052748		accn=Z11402 class=mRNAlike lncRNA name=NULL ref=H-invitational v7.5 transcriptId=HIT000326350 cpcScore=-0.9618020 cnci=-0.2327123|accn=Z11261 class=mRNAlike lncRNA name=NULL ref=H-invitational v7.5 transcriptId=HIT000326209 cpcScore=-0.9601460 cnci=-0.2217810|accn=Z11406 class=mRNAlike lncRNA name=NULL ref=H-invitational v7.5 transcriptId=HIT000326354 cpcScore=-1.0116000 cnci=-0.2448049|accn=Z112…
TC02004703.hg.1	3.89	6.95	-8.31	0.017419	0.075556		accn=NR_038133 class=lncRNA name= ref=RefGeneNoncode transcriptId=NR_038133 cpcScore=2.9716400 cnci=-0.2854720
TC02002491.hg.1	2.22	5.28	-8.34	0.020621	0.083176	SCN3A	sodium channel, voltage-gated, type III, alpha subunit; NULL
TC09001434.hg.1	3.54	6.65	-8.69	0.016479	0.073065	ABCA1	ATP-binding cassette, sub-family A (ABC1), member 1; NULL
TC05003425.hg.1	3	6.12	-8.74	0.007931	0.048986	DAB2	Dab, mitogen-responsive phosphoprotein, homolog 2 (Drosophila); NULL
TC12000587.hg.1	3.41	6.56	-8.88	0.039931	0.123035	HMGA2	high mobility group AT-hook 2
TC01000685.hg.1	2	5.17	-8.97	0.008209	0.049862	PRKAA2	protein kinase, AMP-activated, alpha 2 catalytic subunit; NULL
TC12001663.hg.1	2.41	5.61	-9.15	0.010394	0.056693	DPY19L2	dpy-19-like 2 (C. elegans)
TC05003057.hg.1	2.68	5.9	-9.33	0.027351	0.097912		accn=NR_026578 class=lncRNA name= ref=RefGeneNoncode transcriptId=NR_026578 cpcScore=2.4279000 cnci=-0.4539940
TC08000220.hg.1	2.44	5.67	-9.4	0.000255	0.012524	FZD3	frizzled family receptor 3; NULL
TC05001458.hg.1	2.55	5.9	-10.21	0.024407	0.091658	LOC647859	occludin pseudogene
TC0X000495.hg.1	2.58	5.95	-10.34	0.000144	0.011079	WBP5	WW domain binding protein 5; NULL
TC06001220.hg.1	3.88	7.3	-10.74	0.01279	0.063603	SERPINB9	serpin peptidase inhibitor, clade B (ovalbumin), member 9; NULL
TC01003996.hg.1	4.76	8.19	-10.77	0.024136	0.091061	LYST	lysosomal trafficking regulator; NULL
TC08000545.hg.1	2.33	5.83	-11.32	0.023857	0.090462	RIPK2	receptor-interacting serine-threonine kinase 2; NULL
TC09002163.hg.1	4.66	8.21	-11.7	0.001427	0.022297		accn=AK127803 class=mRNAlike lncRNA name=Human lncRNA ref=JounralRNA transcriptId=4223 cpcScore=9.0907500 cnci=-0.0911894
TC07001243.hg.1	4.46	8	-11.7	0.044562	0.131457	SCRN1	secernin 1; NULL
TC10000839.hg.1	1.98	5.53	-11.73	0.025324	0.093586	ATRNL1	attractin-like 1; NULL
TC03001646.hg.1	4.22	7.78	-11.82	0.006233	0.042973	GCSAM	germinal center-associated, signaling and motility; NULL
TC08002528.hg.1	5.29	8.89	-12.14	0.028078	0.099464		accn=CR623603 class=mRNAlike lncRNA name=Human lncRNA ref=JounralRNA transcriptId=4081 cpcScore=2.2503300 cnci=-0.3218708|linc-FAM84B-2 chr8:-:130228710-130253496|linc-FAM84B-2 chr8:-:130228713-130253486
TC0X001143.hg.1	3.06	6.68	-12.28	0.000106	0.010223	PHKA1	phosphorylase kinase, alpha 1 (muscle); NULL
TC0X000097.hg.1	2.55	6.19	-12.53	6.3e-05	0.009106	CNKSR2	connector enhancer of kinase suppressor of Ras 2; NULL
TC08001635.hg.1	5.33	9	-12.78	0.028624	0.100599	LOC728724; OTTHUMG00000164846; RP11-1057N3.1	hCG1814486; NULL
TC0X002222.hg.1	1.91	5.67	-13.53	0.008081	0.049458		accn=BC030766 class=mRNAlike lncRNA name=Human lncRNA ref=JounralRNA transcriptId=228 cpcScore=-0.9822980 cnci=-0.2882373
TC10000684.hg.1	3.85	7.61	-13.53	0.011478	0.059922	DNTT	DNA nucleotidylexotransferase; NULL
TC0X001435.hg.1	3.17	7.03	-14.47	1.8e-05	0.006577	CDR1	cerebellar degeneration-related protein 1, 34kDa; NULL
TC15000798.hg.1	2.58	6.53	-15.42	0.000887	0.018969	SH3GL3	SH3-domain GRB2-like 3; NULL
TC14001451.hg.1	3.8	7.96	-17.85	0.001722	0.024043	LGMN	legumain
TC18000574.hg.1	3.65	7.82	-18	0.004022	0.035008	CYB5A	cytochrome b5 type A (microsomal); NULL
TC18000440.hg.1	3.14	7.38	-18.82	0.044732	0.131734	B4GALT6	UDP-Gal:betaGlcNAc beta 1,4- galactosyltransferase, polypeptide 6; NULL
TC08000597.hg.1	3.63	8.19	-23.57	0.040374	0.123768	LAPTM4B	lysosomal protein transmembrane 4 beta; NULL
TC15002329.hg.1	3.11	7.91	-27.78	0.000899	0.019055		accn=NR_026799 class=lncRNA name= ref=RefGeneNoncode transcriptId=NR_026799 cpcScore=7.8019000 cnci=-0.3559031
TC07002886.hg.1	2.5	7.61	-34.46	0.043331	0.129088		accn=AJ237589 class=mRNAlike lncRNA name=Human lncRNA ref=JounralRNA transcriptId=5306 cpcScore=4.5323400 cnci=-0.1020596
TC01002979.hg.1	1.99	7.37	-41.56	0.003095	0.030881	LRIF1	ligand dependent nuclear receptor interacting factor 1; NULL
TC07000810.hg.1	3.25	8.64	-41.89	0.04676	0.13549	CPA4	carboxypeptidase A4; NULL
TC0X001117.hg.1	4.25	9.8	-46.69	2.4e-05	0.006872	SLC7A3	solute carrier family 7 (cationic amino acid transporter, y+ system), member 3; NULL
TC06001094.hg.1	2.78	8.33	-47.05	0.003396	0.032258	PLEKHG1	pleckstrin homology domain containing, family G (with RhoGef domain) member 1; NULL
TC18000145.hg.1	2.3	8.33	-65.23	0.033199	0.109739	GALNT1	UDP-N-acetyl-alpha-D-galactosamine:polypeptide N-acetylgalactosaminyltransferase 1 (GalNAc-T1); NULL
TC05002969.hg.1	2.25	8.38	-69.93	0.015571	0.070876		accn=L16886 class=mRNAlike lncRNA name=NULL ref=H-invitational v7.5 transcriptId=HIT000192294 cpcScore=3.3111400 cnci=-0.3296640
TC11000482.hg.1	2.44	8.74	-78.91	0.001016	0.019923	FAM111B	family with sequence similarity 111, member B
