# Supplementary material for: PIM protein kinases regulate the level of the long noncoding RNA H19 to control stem cell gene transcription and modulate tumor growth
Source: Mol Oncol. 2020 Apr 1;14(5):974–90. doi: 10.1002/1878-0261.12662 (PMC7191193; doi:10.1002/1878-0261.12662)
Supplement: Supplementary file 11 — Table S2. Pathway analysis of transcriptomes from Microarray data from six T‐ALL cell lines. [file MOL2-14-974-s011.xlsx]

## Sheet: Sheet1
Table S2: Pathway analysis of transcriptomes from Microarray data from six T-ALL cell lines: Results indicate the pathways enriched for significantly up or downregulated genes when comparing PIM-i sensitive vs resistant T-ALL cell lines.
Pathway	#Total	#Upregulated	List of upregulated genes	#Downregulated	List of downregulated genes	p-value
Chemokine signaling pathway	17	16	CCL22,PRKCB,JAK2,PREX1,NFKB1,CCR1,JAK3,CCL1,PIK3CD,CCR7,PIK3R5,CCR4,ADCY7,XCL1,TIAM2,ARRB1	1	PIK3CG	0.00019
VEGFA-VEGFR2 Signaling	33	29	MAPK8,FAS,BIN1,SMARCA2,GAB1,PRKCB,FOXO1,PTPRJ,TXNIP,CTNNA1,MAP3K5,NFATC2,EGR1,BMP10,NFKB1,ICAM1,ADAMTS1,ACKR3,FGD5,LMO2,IER5,ZNF555,CCRL2,TRPC3,CYBB,SET,SHROOM2,FSCN1,NEXN	4	MLLT4,PRKAA2,ANXA1,OCLN	0.0002
IL-4 Signaling Pathway	7	6	JAK2,NFKB1,SOCS1,IL4R,PIK3CD,JAK3	1	IL4	0.00548
Interleukin-11 Signaling Pathway	6	6	JAK2,PPP2R4,RPS6KA1,RUNX2,ICAM1,ITGA2	0		0.00592
JAK/STAT	10	7	CISH,RPS6KA1,JAK2,NFKB1,FOXO1,SOCS2,MAPK8	3	PDE3B,PIK3CG,PRKAA2	0.0073
TGF-beta Signaling Pathway	10	8	MAPK8,CDKN1A,PJA1,PRKAR2A,CAV1,ITGA2,TGFBR3,RUNX2	2	DAB2,SPTBN1	0.03774
ESC Pluripotency Pathways	9	7	SMAD5,ACVR1,BMPR2,PIK3CD,LIF,GAB1,SMAD6	2	SMAD1,FZD3	0.04317
PI3K-Akt Signaling Pathway	20	16	CCND2,JAK3,JAK2,COL6A3,ITGA2,IL4R,PIK3CD,PIK3R5,ANGPT1,VEGFC,F2R,LPAR6,CDKN1A,CREB3L1,NFKB1,BCL2L11	4	PIK3CG,PRKAA2,PHLPP1,IL4	0.04505
Insulin Signaling	11	8	PIK3CD,MAP3K5,MAP3K8,RPS6KA1,MAPK8,SOCS1,GAB1,EGR1	3	PIK3CG,PRKAA2,KIF3A	0.05809
MAPK Signaling Pathway	15	14	TNF,ARRB1,MAP3K8,MAPK8,RRAS,RRAS2,NFKB1,RASGRP3,STK3,FAS,MAP3K5,DUSP6,MAPKAPK3,CACNA1D	1	DUSP10	0.06204
Hematopoietic Stem Cell Differentiation	7	7	NFATC2,LMO2,PIM1,HLF,ZFP37,TXK,F2R	0		0.08813
